# Supplementary material for: Unraveling Nitrogen, Sulfur, and Carbon Metabolic Pathways and Microbial Community Transcriptional Responses to Substrate Deprivation and Toxicity Stresses in a Bioreactor Mimicking Anoxic Brackish Coastal Sediment Conditions
Source: Front Microbiol. 2022 Feb 23;13:798906. doi: 10.3389/fmicb.2022.798906 (PMC8906906; doi:10.3389/fmicb.2022.798906)
Supplement: Supplementary file 2 [file Table_1.XLSX]

## Sheet: MAG_32_KS
T0_transcribed	MATCH	Locus	fasta	scaffold	gene_position	start_position	end_position	strandedness	rank	kegg_id	kegg_hit	Prot	pfam_hits	heme_regulatory_motif_count
MAG_32_Kuenenia_stuttgartiensis_contig_387_1	52	MAG_32_Kuenenia_stuttgartiensis_contig_7758_1	MAG_32_Kuenenia_stuttgartiensis	contig_7758	1	13	2697	-1	C	K00123	formate dehydrogenase major subunit [EC:1.17.1.9]	FDH	Molybdopterin oxidoreductase [PF00384.22]; 2Fe-2S iron-sulfur cluster binding domain [PF13510.6]; 4Fe-4S dicluster domain [PF12838.7]; Molydopterin dinucleotide binding domain [PF01568.21]; Molybdopterin oxidoreductase Fe4S4 domain [PF04879.16]; NADH-ubiquinone oxidoreductase-G iron-sulfur binding region [PF10588.9]; 4Fe-4S dicluster domain [PF13187.6]; 4Fe-4S dicluster domain [PF14697.6]; 4Fe-4S…	0
MAG_32_Kuenenia_stuttgartiensis_contig_387_2	1399	MAG_32_Kuenenia_stuttgartiensis_contig_103078_10	MAG_32_Kuenenia_stuttgartiensis	contig_103078	10	16931	18319	1	C	K02112	F-type H+/Na+-transporting ATPase subunit beta [EC:7.1.2.2 7.2.2.1]	ATPase	ATP synthase alpha/beta family, nucleotide-binding domain [PF00006.25]; ATP synthase alpha/beta family, beta-barrel domain [PF02874.23]	0
MAG_32_Kuenenia_stuttgartiensis_contig_387_3	1400	MAG_32_Kuenenia_stuttgartiensis_contig_103078_11	MAG_32_Kuenenia_stuttgartiensis	contig_103078	11	18316	18708	1	D			ATPase	ATP synthase, Delta/Epsilon chain, beta-sandwich domain [PF02823.16]	0
MAG_32_Kuenenia_stuttgartiensis_contig_387_4	1401	MAG_32_Kuenenia_stuttgartiensis_contig_103078_12	MAG_32_Kuenenia_stuttgartiensis	contig_103078	12	18665	19015	1	D			ATPase	Putative F0F1-ATPase subunit Ca2+/Mg2+ transporter [PF09527.10]	0
MAG_32_Kuenenia_stuttgartiensis_contig_387_5	1402	MAG_32_Kuenenia_stuttgartiensis_contig_103078_13	MAG_32_Kuenenia_stuttgartiensis	contig_103078	13	19063	19374	1	D			ATPase	N-ATPase, AtpR subunit [PF12966.7]	0
MAG_32_Kuenenia_stuttgartiensis_contig_387_8	1403	MAG_32_Kuenenia_stuttgartiensis_contig_103078_14	MAG_32_Kuenenia_stuttgartiensis	contig_103078	14	19388	20098	1	C	K02108	F-type H+-transporting ATPase subunit a	ATPase	ATP synthase A chain [PF00119.20]	0
MAG_32_Kuenenia_stuttgartiensis_contig_387_9	1404	MAG_32_Kuenenia_stuttgartiensis_contig_103078_15	MAG_32_Kuenenia_stuttgartiensis	contig_103078	15	20105	20386	1	C	K02110	F-type H+-transporting ATPase subunit c	ATPase	ATP synthase subunit C [PF00137.21]	0
MAG_32_Kuenenia_stuttgartiensis_contig_387_10	1405	MAG_32_Kuenenia_stuttgartiensis_contig_103078_16	MAG_32_Kuenenia_stuttgartiensis	contig_103078	16	20386	21153	1	C	K02109	F-type H+-transporting ATPase subunit b	ATPase	ATP synthase B/B' CF(0) [PF00430.18]	0
MAG_32_Kuenenia_stuttgartiensis_contig_1143_2	1406	MAG_32_Kuenenia_stuttgartiensis_contig_103078_17	MAG_32_Kuenenia_stuttgartiensis	contig_103078	17	21156	22697	1	C	K02111	F-type H+/Na+-transporting ATPase subunit alpha [EC:7.1.2.2 7.2.2.1]	ATPase	ATP synthase alpha/beta family, nucleotide-binding domain [PF00006.25]; ATP synthase alpha/beta chain, C terminal domain [PF00306.27]; ATP synthase alpha/beta family, beta-barrel domain [PF02874.23]	0
MAG_32_Kuenenia_stuttgartiensis_contig_1143_3	1407	MAG_32_Kuenenia_stuttgartiensis_contig_103078_18	MAG_32_Kuenenia_stuttgartiensis	contig_103078	18	22698	23597	1	D			ATPase	ATP synthase [PF00231.19]	0
MAG_32_Kuenenia_stuttgartiensis_contig_4159_1	1628	MAG_32_Kuenenia_stuttgartiensis_contig_115726_43	MAG_32_Kuenenia_stuttgartiensis	contig_115726	43	45481	45735	1	C	K02116	ATP synthase protein I	ATPase	Putative F0F1-ATPase subunit Ca2+/Mg2+ transporter [PF09527.10]	0
MAG_32_Kuenenia_stuttgartiensis_contig_4159_2	1629	MAG_32_Kuenenia_stuttgartiensis_contig_115726_44	MAG_32_Kuenenia_stuttgartiensis	contig_115726	44	45698	46153	1	E			ATPase		0
MAG_32_Kuenenia_stuttgartiensis_contig_4159_3	1630	MAG_32_Kuenenia_stuttgartiensis_contig_115726_45	MAG_32_Kuenenia_stuttgartiensis	contig_115726	45	46388	47161	1	C	K02108	F-type H+-transporting ATPase subunit a	ATPase	ATP synthase A chain [PF00119.20]	0
MAG_32_Kuenenia_stuttgartiensis_contig_4159_4	1631	MAG_32_Kuenenia_stuttgartiensis_contig_115726_46	MAG_32_Kuenenia_stuttgartiensis	contig_115726	46	47270	47596	1	C	K02110	F-type H+-transporting ATPase subunit c	ATPase	ATP synthase subunit C [PF00137.21]	0
MAG_32_Kuenenia_stuttgartiensis_contig_4159_6	1632	MAG_32_Kuenenia_stuttgartiensis_contig_115726_47	MAG_32_Kuenenia_stuttgartiensis	contig_115726	47	47770	48042	1	C	K02110	F-type H+-transporting ATPase subunit c	ATPase	ATP synthase subunit C [PF00137.21]	0
MAG_32_Kuenenia_stuttgartiensis_contig_4159_7	1633	MAG_32_Kuenenia_stuttgartiensis_contig_115726_48	MAG_32_Kuenenia_stuttgartiensis	contig_115726	48	48067	48576	1	C	K02109	F-type H+-transporting ATPase subunit b	ATPase	ATP synthase B/B' CF(0) [PF00430.18]	0
MAG_32_Kuenenia_stuttgartiensis_contig_4159_9	1634	MAG_32_Kuenenia_stuttgartiensis_contig_115726_49	MAG_32_Kuenenia_stuttgartiensis	contig_115726	49	48566	49114	1	C	K02113	F-type H+-transporting ATPase subunit delta	ATPase	ATP synthase delta (OSCP) subunit [PF00213.18]	0
MAG_32_Kuenenia_stuttgartiensis_contig_4159_10	1635	MAG_32_Kuenenia_stuttgartiensis_contig_115726_50	MAG_32_Kuenenia_stuttgartiensis	contig_115726	50	49242	50750	1	C	K02111	F-type H+/Na+-transporting ATPase subunit alpha [EC:7.1.2.2 7.2.2.1]	ATPase	ATP synthase alpha/beta family, nucleotide-binding domain [PF00006.25]; ATP synthase alpha/beta chain, C terminal domain [PF00306.27]; ATP synthase alpha/beta family, beta-barrel domain [PF02874.23]	0
MAG_32_Kuenenia_stuttgartiensis_contig_4159_11	1636	MAG_32_Kuenenia_stuttgartiensis_contig_115726_51	MAG_32_Kuenenia_stuttgartiensis	contig_115726	51	50754	51626	1	C	K02115	F-type H+-transporting ATPase subunit gamma	ATPase	ATP synthase [PF00231.19]	0
MAG_32_Kuenenia_stuttgartiensis_contig_4159_12	1637	MAG_32_Kuenenia_stuttgartiensis_contig_115726_52	MAG_32_Kuenenia_stuttgartiensis	contig_115726	52	51764	53179	1	C	K02112	F-type H+/Na+-transporting ATPase subunit beta [EC:7.1.2.2 7.2.2.1]	ATPase	ATP synthase alpha/beta family, nucleotide-binding domain [PF00006.25]; ATP synthase alpha/beta family, beta-barrel domain [PF02874.23]; T3SS EscN ATPase C-terminal domain [PF18269.1]	0
MAG_32_Kuenenia_stuttgartiensis_contig_4159_13	1638	MAG_32_Kuenenia_stuttgartiensis_contig_115726_53	MAG_32_Kuenenia_stuttgartiensis	contig_115726	53	53182	53586	1	C	K02114	F-type H+-transporting ATPase subunit epsilon	ATPase	ATP synthase, Delta/Epsilon chain, beta-sandwich domain [PF02823.16]	0
MAG_32_Kuenenia_stuttgartiensis_contig_4159_14	1781	MAG_32_Kuenenia_stuttgartiensis_contig_125459_1	MAG_32_Kuenenia_stuttgartiensis	contig_125459	1	353	961	1	D			ATPase	ATP synthase subunit D [PF01813.17]	0
MAG_32_Kuenenia_stuttgartiensis_contig_4159_15	1782	MAG_32_Kuenenia_stuttgartiensis_contig_125459_2	MAG_32_Kuenenia_stuttgartiensis	contig_125459	2	958	2709	1	C	K02123	V/A-type H+/Na+-transporting ATPase subunit I	ATPase	V-type ATPase 116kDa subunit family [PF01496.19]	0
MAG_32_Kuenenia_stuttgartiensis_contig_4159_16	2163	MAG_32_Kuenenia_stuttgartiensis_contig_170477_5	MAG_32_Kuenenia_stuttgartiensis	contig_170477	5	3216	4055	-1	D			ATPase	ATP synthase [PF00231.19]	0
MAG_32_Kuenenia_stuttgartiensis_contig_4159_17	2164	MAG_32_Kuenenia_stuttgartiensis_contig_170477_6	MAG_32_Kuenenia_stuttgartiensis	contig_170477	6	4058	5554	-1	C	K02111	F-type H+/Na+-transporting ATPase subunit alpha [EC:7.1.2.2 7.2.2.1]	ATPase	ATP synthase alpha/beta family, nucleotide-binding domain [PF00006.25]; ATP synthase alpha/beta chain, C terminal domain [PF00306.27]	0
MAG_32_Kuenenia_stuttgartiensis_contig_4159_18	2165	MAG_32_Kuenenia_stuttgartiensis_contig_170477_7	MAG_32_Kuenenia_stuttgartiensis	contig_170477	7	5555	6295	-1	C	K02109,K02113	F-type H+-transporting ATPase subunit b; F-type H+-transporting ATPase subunit delta	ATPase	ATP synthase B/B' CF(0) [PF00430.18]; ATP synthase delta (OSCP) subunit [PF00213.18]	0
MAG_32_Kuenenia_stuttgartiensis_contig_4159_19	2166	MAG_32_Kuenenia_stuttgartiensis_contig_170477_8	MAG_32_Kuenenia_stuttgartiensis	contig_170477	8	6292	6558	-1	C	K02110	F-type H+-transporting ATPase subunit c	ATPase	ATP synthase subunit C [PF00137.21]	0
MAG_32_Kuenenia_stuttgartiensis_contig_4159_20	2167	MAG_32_Kuenenia_stuttgartiensis_contig_170477_9	MAG_32_Kuenenia_stuttgartiensis	contig_170477	9	6571	7236	-1	C	K02108	F-type H+-transporting ATPase subunit a	ATPase	ATP synthase A chain [PF00119.20]	0
MAG_32_Kuenenia_stuttgartiensis_contig_4159_21	2168	MAG_32_Kuenenia_stuttgartiensis_contig_170477_10	MAG_32_Kuenenia_stuttgartiensis	contig_170477	10	7233	7511	-1	D			ATPase	Putative F0F1-ATPase subunit Ca2+/Mg2+ transporter [PF09527.10]	0
MAG_32_Kuenenia_stuttgartiensis_contig_4159_22	2169	MAG_32_Kuenenia_stuttgartiensis_contig_170477_11	MAG_32_Kuenenia_stuttgartiensis	contig_170477	11	7511	7915	-1	D			ATPase	ATP synthase, Delta/Epsilon chain, beta-sandwich domain [PF02823.16]	0
MAG_32_Kuenenia_stuttgartiensis_contig_4323_2	2170	MAG_32_Kuenenia_stuttgartiensis_contig_170477_12	MAG_32_Kuenenia_stuttgartiensis	contig_170477	12	7912	9276	-1	C	K02112	F-type H+/Na+-transporting ATPase subunit beta [EC:7.1.2.2 7.2.2.1]	ATPase	ATP synthase alpha/beta family, nucleotide-binding domain [PF00006.25]; ATP synthase alpha/beta family, beta-barrel domain [PF02874.23]	0
MAG_32_Kuenenia_stuttgartiensis_contig_4360_5	302	MAG_32_Kuenenia_stuttgartiensis_contig_20622_10	MAG_32_Kuenenia_stuttgartiensis	contig_20622	10	10293	10751	1	C	K00334	NADH-quinone oxidoreductase subunit E [EC:7.1.1.2]	NADH-DH	Thioredoxin-like [2Fe-2S] ferredoxin [PF01257.19]	0
MAG_32_Kuenenia_stuttgartiensis_contig_4360_6	303	MAG_32_Kuenenia_stuttgartiensis_contig_20622_11	MAG_32_Kuenenia_stuttgartiensis	contig_20622	11	10738	12522	1	C	K00335	NADH-quinone oxidoreductase subunit F [EC:7.1.1.2]	NADH-DH	Respiratory-chain NADH dehydrogenase 51 Kd subunit [PF01512.17]; NADH-ubiquinone oxidoreductase-F iron-sulfur binding region [PF10589.9]; 4Fe-4S dicluster domain [PF14697.6]; 4Fe-4S dicluster domain [PF12838.7]; 4Fe-4S dicluster domain [PF13187.6]; 4Fe-4S dicluster domain [PF13237.6]	1
MAG_32_Kuenenia_stuttgartiensis_contig_5533_1	2855	MAG_32_Kuenenia_stuttgartiensis_contig_299569_4	MAG_32_Kuenenia_stuttgartiensis	contig_299569	4	1246	2244	1	C	K00337	NADH-quinone oxidoreductase subunit H [EC:7.1.1.2]	NADH-DH	NADH dehydrogenase [PF00146.21]	0
MAG_32_Kuenenia_stuttgartiensis_contig_5533_2	2856	MAG_32_Kuenenia_stuttgartiensis_contig_299569_5	MAG_32_Kuenenia_stuttgartiensis	contig_299569	5	2241	2660	1	C	K00338	NADH-quinone oxidoreductase subunit I [EC:7.1.1.2]	NADH-DH	4Fe-4S dicluster domain [PF13237.6]; 4Fe-4S dicluster domain [PF12838.7]; 4Fe-4S dicluster domain [PF13187.6]; 4Fe-4S dicluster domain [PF14697.6]; 4Fe-4S double cluster binding domain [PF13484.6]; 4Fe-4S dicluster domain [PF13534.6]; 4Fe-4S dicluster domain [PF13183.6]; 4Fe-4S dicluster domain [PF13247.6]; 4Fe-4S dicluster domain [PF13746.6]	0
MAG_32_Kuenenia_stuttgartiensis_contig_5533_3	2857	MAG_32_Kuenenia_stuttgartiensis_contig_299569_6	MAG_32_Kuenenia_stuttgartiensis	contig_299569	6	2679	3188	1	C	K00339	NADH-quinone oxidoreductase subunit J [EC:7.1.1.2]	NADH-DH	NADH-ubiquinone/plastoquinone oxidoreductase chain 6 [PF00499.20]	0
MAG_32_Kuenenia_stuttgartiensis_contig_5533_9	#N/A	MAG_32_Kuenenia_stuttgartiensis_contig_38910_33	MAG_32_Kuenenia_stuttgartiensis	contig_38910	33	38360	38914	-1	C	K00339	NADH-quinone oxidoreductase subunit J [EC:7.1.1.2]	NADH-DH	NADH-ubiquinone/plastoquinone oxidoreductase chain 6 [PF00499.20]	0
MAG_32_Kuenenia_stuttgartiensis_contig_5533_10	586	MAG_32_Kuenenia_stuttgartiensis_contig_38910_34	MAG_32_Kuenenia_stuttgartiensis	contig_38910	34	38939	39454	-1	C	K00338	NADH-quinone oxidoreductase subunit I [EC:7.1.1.2]	NADH-DH	4Fe-4S dicluster domain [PF12838.7]; 4Fe-4S dicluster domain [PF13237.6]; 4Fe-4S dicluster domain [PF13187.6]; 4Fe-4S dicluster domain [PF14697.6]; 4Fe-4S double cluster binding domain [PF13484.6]; 4Fe-4S dicluster domain [PF13183.6]; 4Fe-4S dicluster domain [PF13534.6]; 4Fe-4S binding domain [PF00037.27]; Electron transfer flavoprotein-ubiquinone oxidoreductase, 4Fe-4S [PF05187.13]; 4Fe-4S diclu…	0
MAG_32_Kuenenia_stuttgartiensis_contig_5533_11	587	MAG_32_Kuenenia_stuttgartiensis_contig_38910_35	MAG_32_Kuenenia_stuttgartiensis	contig_38910	35	39490	40446	-1	C	K00337	NADH-quinone oxidoreductase subunit H [EC:7.1.1.2]	NADH-DH	NADH dehydrogenase [PF00146.21]	0
MAG_32_Kuenenia_stuttgartiensis_contig_5533_13	590	MAG_32_Kuenenia_stuttgartiensis_contig_38910_38	MAG_32_Kuenenia_stuttgartiensis	contig_38910	38	43664	44944	-1	C	K00335	NADH-quinone oxidoreductase subunit F [EC:7.1.1.2]	NADH-DH	Respiratory-chain NADH dehydrogenase 51 Kd subunit [PF01512.17]; NADH-ubiquinone oxidoreductase-F iron-sulfur binding region [PF10589.9]	0
MAG_32_Kuenenia_stuttgartiensis_contig_5533_14	591	MAG_32_Kuenenia_stuttgartiensis_contig_38910_39	MAG_32_Kuenenia_stuttgartiensis	contig_38910	39	44944	45408	-1	C	K00334	NADH-quinone oxidoreductase subunit E [EC:7.1.1.2]	NADH-DH	Thioredoxin-like [2Fe-2S] ferredoxin [PF01257.19]	0
MAG_32_Kuenenia_stuttgartiensis_contig_5533_15	592	MAG_32_Kuenenia_stuttgartiensis_contig_38910_40	MAG_32_Kuenenia_stuttgartiensis	contig_38910	40	45424	47169	-1	C	K00333,K13378	NADH-quinone oxidoreductase subunit D [EC:7.1.1.2]; NADH-quinone oxidoreductase subunit C/D [EC:7.1.1.2]	NADH-DH	Respiratory-chain NADH dehydrogenase, 49 Kd subunit [PF00346.19]; Respiratory-chain NADH dehydrogenase, 30 Kd subunit [PF00329.19]	0
MAG_32_Kuenenia_stuttgartiensis_contig_5533_16	593	MAG_32_Kuenenia_stuttgartiensis_contig_38910_41	MAG_32_Kuenenia_stuttgartiensis	contig_38910	41	47204	47842	-1	C	K00331	NADH-quinone oxidoreductase subunit B [EC:7.1.1.2]	NADH-DH	NADH ubiquinone oxidoreductase, 20 Kd subunit [PF01058.22]	0
MAG_32_Kuenenia_stuttgartiensis_contig_5533_17	594	MAG_32_Kuenenia_stuttgartiensis_contig_38910_42	MAG_32_Kuenenia_stuttgartiensis	contig_38910	42	47849	48265	-1	C	K00330	NADH-quinone oxidoreductase subunit A [EC:7.1.1.2]	NADH-DH	NADH-ubiquinone/plastoquinone oxidoreductase, chain 3 [PF00507.19]	0
MAG_32_Kuenenia_stuttgartiensis_contig_5533_18	734	MAG_32_Kuenenia_stuttgartiensis_contig_45252_9	MAG_32_Kuenenia_stuttgartiensis	contig_45252	9	9672	11522	-1	C	K00335	NADH-quinone oxidoreductase subunit F [EC:7.1.1.2]	NADH-DH	Respiratory-chain NADH dehydrogenase 51 Kd subunit [PF01512.17]; NADH-ubiquinone oxidoreductase-F iron-sulfur binding region [PF10589.9]; 4Fe-4S dicluster domain [PF12838.7]; 4Fe-4S dicluster domain [PF14697.6]; 4Fe-4S dicluster domain [PF13187.6]; 4Fe-4S dicluster domain [PF13237.6]; Thioredoxin-like [2Fe-2S] ferredoxin [PF01257.19]	0
MAG_32_Kuenenia_stuttgartiensis_contig_5533_19	735	MAG_32_Kuenenia_stuttgartiensis_contig_45252_10	MAG_32_Kuenenia_stuttgartiensis	contig_45252	10	11916	12410	-1	C	K00334	NADH-quinone oxidoreductase subunit E [EC:7.1.1.2]	NADH-DH	Thioredoxin-like [2Fe-2S] ferredoxin [PF01257.19]	0
MAG_32_Kuenenia_stuttgartiensis_contig_5533_20	736	MAG_32_Kuenenia_stuttgartiensis_contig_45252_11	MAG_32_Kuenenia_stuttgartiensis	contig_45252	11	12419	13609	-1	C	K00333	NADH-quinone oxidoreductase subunit D [EC:7.1.1.2]	NADH-DH	Respiratory-chain NADH dehydrogenase, 49 Kd subunit [PF00346.19]	0
MAG_32_Kuenenia_stuttgartiensis_contig_5533_21	737	MAG_32_Kuenenia_stuttgartiensis_contig_45252_12	MAG_32_Kuenenia_stuttgartiensis	contig_45252	12	13606	14106	-1	C	K00332	NADH-quinone oxidoreductase subunit C [EC:7.1.1.2]	NADH-DH	Respiratory-chain NADH dehydrogenase, 30 Kd subunit [PF00329.19]	0
MAG_32_Kuenenia_stuttgartiensis_contig_5533_22	738	MAG_32_Kuenenia_stuttgartiensis_contig_45252_13	MAG_32_Kuenenia_stuttgartiensis	contig_45252	13	14131	14598	-1	C	K00331	NADH-quinone oxidoreductase subunit B [EC:7.1.1.2]	NADH-DH	NADH ubiquinone oxidoreductase, 20 Kd subunit [PF01058.22]	0
MAG_32_Kuenenia_stuttgartiensis_contig_5533_23	739	MAG_32_Kuenenia_stuttgartiensis_contig_45252_14	MAG_32_Kuenenia_stuttgartiensis	contig_45252	14	14589	14942	-1	C	K00330	NADH-quinone oxidoreductase subunit A [EC:7.1.1.2]	NADH-DH	NADH-ubiquinone/plastoquinone oxidoreductase, chain 3 [PF00507.19]	0
MAG_32_Kuenenia_stuttgartiensis_contig_7758_1	1493	MAG_32_Kuenenia_stuttgartiensis_contig_110685_18	MAG_32_Kuenenia_stuttgartiensis	contig_110685	18	15553	17190	1	C	K00351	Na+-transporting NADH:ubiquinone oxidoreductase subunit F [EC:7.2.1.1]	NQR	Oxidoreductase NAD-binding domain [PF00175.21]; 2Fe-2S iron-sulfur cluster binding domain [PF00111.27]	0
MAG_32_Kuenenia_stuttgartiensis_contig_7960_1	1494	MAG_32_Kuenenia_stuttgartiensis_contig_110685_19	MAG_32_Kuenenia_stuttgartiensis	contig_110685	19	17446	18348	1	C	K00075	UDP-N-acetylmuramate dehydrogenase [EC:1.3.1.98]	NQR	UDP-N-acetylenolpyruvoylglucosamine reductase, C-terminal domain [PF02873.16]; FAD binding domain [PF01565.23]	0
MAG_32_Kuenenia_stuttgartiensis_contig_7960_2	1495	MAG_32_Kuenenia_stuttgartiensis_contig_110685_20	MAG_32_Kuenenia_stuttgartiensis	contig_110685	20	18384	18875	1	E			NQR		0
MAG_32_Kuenenia_stuttgartiensis_contig_7960_3	1496	MAG_32_Kuenenia_stuttgartiensis_contig_110685_21	MAG_32_Kuenenia_stuttgartiensis	contig_110685	21	19021	20016	-1	D			NQR	Protein of unknown function (DUF523) [PF04463.12]; Protein of unknown function (DUF1722) [PF08349.11]	0
MAG_32_Kuenenia_stuttgartiensis_contig_7960_4	1497	MAG_32_Kuenenia_stuttgartiensis_contig_110685_22	MAG_32_Kuenenia_stuttgartiensis	contig_110685	22	20037	21224	-1	C	K03286	OmpA-OmpF porin, OOP family	NQR	OmpA family [PF00691.20]; von Willebrand factor type A domain [PF13768.6]	0
MAG_32_Kuenenia_stuttgartiensis_contig_7960_5	1489	MAG_32_Kuenenia_stuttgartiensis_contig_110685_14	MAG_32_Kuenenia_stuttgartiensis	contig_110685	14	11244	12269	1	C	K03615	Na+-translocating ferredoxin:NAD+ oxidoreductase subunit C [EC:7.2.1.2]	RNF	4Fe-4S dicluster domain [PF13237.6]; 4Fe-4S dicluster domain [PF13183.6]; 4Fe-4S dicluster domain [PF12838.7]; 4Fe-4S dicluster domain [PF13534.6]; 4Fe-4S dicluster domain [PF13187.6]; 4Fe-4S dicluster domain [PF14697.6]	0
MAG_32_Kuenenia_stuttgartiensis_contig_7960_6	1490	MAG_32_Kuenenia_stuttgartiensis_contig_110685_15	MAG_32_Kuenenia_stuttgartiensis	contig_110685	15	12266	13369	1	C	K03614	Na+-translocating ferredoxin:NAD+ oxidoreductase subunit D [EC:7.2.1.2]	RNF	NQR2, RnfD, RnfE family [PF03116.15]	0
MAG_32_Kuenenia_stuttgartiensis_contig_9396_1	128	MAG_32_Kuenenia_stuttgartiensis_contig_12530_29	MAG_32_Kuenenia_stuttgartiensis	contig_12530	29	22609	23433	-1	C	K03616	Na+-translocating ferredoxin:NAD+ oxidoreductase subunit B [EC:7.2.1.2]	RNF	4Fe-4S dicluster domain [PF14697.6]; 4Fe-4S dicluster domain [PF13187.6]; 4Fe-4S dicluster domain [PF13237.6]; 4Fe-4S dicluster domain [PF12838.7]; Putative Fe-S cluster [PF04060.13]; 4Fe-4S dicluster domain [PF13247.6]; 4Fe-4S dicluster domain [PF13534.6]; 4Fe-4S double cluster binding domain [PF13484.6]; 4Fe-4S dicluster domain [PF13183.6]; 4Fe-4S binding domain [PF00037.27]; 4Fe-4S binding dom…	0
MAG_32_Kuenenia_stuttgartiensis_contig_9396_2	2891	MAG_32_Kuenenia_stuttgartiensis_contig_313211_1	MAG_32_Kuenenia_stuttgartiensis	contig_313211	1	788	2116	1	C	K03615	Na+-translocating ferredoxin:NAD+ oxidoreductase subunit C [EC:7.2.1.2]	RNF	Respiratory-chain NADH dehydrogenase 51 Kd subunit [PF01512.17]; RnfC Barrel sandwich hybrid domain [PF13375.6]; 4Fe-4S dicluster domain [PF13237.6]; 4Fe-4S dicluster domain [PF13187.6]; 4Fe-4S dicluster domain [PF13183.6]; 4Fe-4S dicluster domain [PF12838.7]; 4Fe-4S dicluster domain [PF13534.6]	0
MAG_32_Kuenenia_stuttgartiensis_contig_9396_3	2892	MAG_32_Kuenenia_stuttgartiensis_contig_313211_2	MAG_32_Kuenenia_stuttgartiensis	contig_313211	2	2167	3198	1	C	K03614	Na+-translocating ferredoxin:NAD+ oxidoreductase subunit D [EC:7.2.1.2]	RNF	NQR2, RnfD, RnfE family [PF03116.15]	0
MAG_32_Kuenenia_stuttgartiensis_contig_9396_4	2893	MAG_32_Kuenenia_stuttgartiensis_contig_313211_3	MAG_32_Kuenenia_stuttgartiensis	contig_313211	3	3202	3933	1	C	K03612	Na+-translocating ferredoxin:NAD+ oxidoreductase subunit G	RNF	FMN-binding domain [PF04205.14]	0
MAG_32_Kuenenia_stuttgartiensis_contig_9396_5	2908	MAG_32_Kuenenia_stuttgartiensis_contig_316490_14	MAG_32_Kuenenia_stuttgartiensis	contig_316490	14	12734	13372	-1	C	K03617	Na+-translocating ferredoxin:NAD+ oxidoreductase subunit A	RNF	Rnf-Nqr subunit, membrane protein [PF02508.14]	0
MAG_32_Kuenenia_stuttgartiensis_contig_9396_6	2909	MAG_32_Kuenenia_stuttgartiensis_contig_316490_15	MAG_32_Kuenenia_stuttgartiensis	contig_316490	15	13365	13997	-1	C	K03613	Na+-translocating ferredoxin:NAD+ oxidoreductase subunit E	RNF	Rnf-Nqr subunit, membrane protein [PF02508.14]	0
MAG_32_Kuenenia_stuttgartiensis_contig_9396_7	1658	MAG_32_Kuenenia_stuttgartiensis_contig_115726_74	MAG_32_Kuenenia_stuttgartiensis	contig_115726	74	73014	74738	-1	C	K00239	succinate dehydrogenase / fumarate reductase, flavoprotein subunit [EC:1.3.5.1 1.3.5.4]	SDH	FAD binding domain [PF00890.24]; Fumarate reductase flavoprotein C-term [PF02910.20]	0
MAG_32_Kuenenia_stuttgartiensis_contig_9396_8	1659	MAG_32_Kuenenia_stuttgartiensis_contig_115726_75	MAG_32_Kuenenia_stuttgartiensis	contig_115726	75	74838	75212	-1	C	K00241	succinate dehydrogenase / fumarate reductase, cytochrome b subunit	SDH	Succinate dehydrogenase/Fumarate reductase transmembrane subunit [PF01127.22]	0
MAG_32_Kuenenia_stuttgartiensis_contig_9396_9	1660	MAG_32_Kuenenia_stuttgartiensis_contig_115726_76	MAG_32_Kuenenia_stuttgartiensis	contig_115726	76	75405	75779	-1	C	K00242	succinate dehydrogenase / fumarate reductase, membrane anchor subunit	SDH	Succinate dehydrogenase/Fumarate reductase transmembrane subunit [PF01127.22]	0
MAG_32_Kuenenia_stuttgartiensis_contig_9396_10	254	MAG_32_Kuenenia_stuttgartiensis_contig_20032_3	MAG_32_Kuenenia_stuttgartiensis	contig_20032	3	2929	3651	1	C	K00240	succinate dehydrogenase / fumarate reductase, iron-sulfur subunit [EC:1.3.5.1 1.3.5.4]	SDH	2Fe-2S iron-sulfur cluster binding domain [PF13085.6]; 4Fe-4S dicluster domain [PF13183.6]; 4Fe-4S dicluster domain [PF13534.6]	1
MAG_32_Kuenenia_stuttgartiensis_contig_9396_11	1561	MAG_32_Kuenenia_stuttgartiensis_contig_115279_48	MAG_32_Kuenenia_stuttgartiensis	contig_115279	48	61888	62376	1	C	K03886	menaquinol-cytochrome c reductase iron-sulfur subunit [EC:1.10.2.-]	R/b-1	Rieske [2Fe-2S] domain [PF00355.26]	0
MAG_32_Kuenenia_stuttgartiensis_contig_9396_14	1562	MAG_32_Kuenenia_stuttgartiensis_contig_115279_49	MAG_32_Kuenenia_stuttgartiensis	contig_115279	49	62405	64297	1	C	K00412	ubiquinol-cytochrome c reductase cytochrome b subunit	R/b-1	Cytochrome b/b6/petB [PF00033.19]; Cytochrome b(N-terminal)/b6/petB [PF13631.6]; Cytochrome b(C-terminal)/b6/petD [PF00032.17]; Cytochrome C oxidase, cbb3-type, subunit III [PF13442.6]; Cytochrome c [PF00034.21]	2
MAG_32_Kuenenia_stuttgartiensis_contig_9396_15	332	MAG_32_Kuenenia_stuttgartiensis_contig_20886_20	MAG_32_Kuenenia_stuttgartiensis	contig_20886	20	18606	19112	1	C	K02636	cytochrome b6-f complex iron-sulfur subunit [EC:7.1.1.6]	R/b-2	Rieske [2Fe-2S] domain [PF00355.26]	0
MAG_32_Kuenenia_stuttgartiensis_contig_9396_16	333	MAG_32_Kuenenia_stuttgartiensis_contig_20886_21	MAG_32_Kuenenia_stuttgartiensis	contig_20886	21	19116	19943	1	D			R/b-2	Cytochrome b/b6/petB [PF00033.19]; Cytochrome b(N-terminal)/b6/petB [PF13631.6]	0
MAG_32_Kuenenia_stuttgartiensis_contig_9396_18	334	MAG_32_Kuenenia_stuttgartiensis_contig_20886_22	MAG_32_Kuenenia_stuttgartiensis	contig_20886	22	20128	21828	1	D			R/b-2	Pyridine nucleotide-disulphide oxidoreductase [PF07992.14]; Dihydroprymidine dehydrogenase domain II, 4Fe-4S cluster [PF14691.6]; 4Fe-4S dicluster domain [PF14697.6]; 4Fe-4S dicluster domain [PF12838.7]; 4Fe-4S dicluster domain [PF13237.6]; 4Fe-4S dicluster domain [PF13187.6]; 4Fe-4S double cluster binding domain [PF13484.6]; Pyridine nucleotide-disulphide oxidoreductase [PF13738.6]; Flavin-bindi…	1
MAG_32_Kuenenia_stuttgartiensis_contig_9396_19	335	MAG_32_Kuenenia_stuttgartiensis_contig_20886_23	MAG_32_Kuenenia_stuttgartiensis	contig_20886	23	22049	22882	1	D			R/b-2	Cytochrome b(C-terminal)/b6/petD [PF00032.17]	0
MAG_32_Kuenenia_stuttgartiensis_contig_9396_20	336	MAG_32_Kuenenia_stuttgartiensis_contig_20886_24	MAG_32_Kuenenia_stuttgartiensis	contig_20886	24	22906	25746	1	D			R/b-2	Cytochrome c [PF00034.21]	8
MAG_32_Kuenenia_stuttgartiensis_contig_9396_21	2952	MAG_32_Kuenenia_stuttgartiensis_contig_337378_1	MAG_32_Kuenenia_stuttgartiensis	contig_337378	1	209	1963	-1	C	K10535	hydroxylamine dehydrogenase [EC:1.7.2.6]	R/b-3	Seven times multi-haem cytochrome CxxCH [PF13447.6]; Cytochrome c3 [PF14537.6]	8
MAG_32_Kuenenia_stuttgartiensis_contig_9714_1	2953	MAG_32_Kuenenia_stuttgartiensis_contig_337378_2	MAG_32_Kuenenia_stuttgartiensis	contig_337378	2	2047	3138	-1	D			R/b-3	Cytochrome c554 and c-prime [PF13435.6]	6
MAG_32_Kuenenia_stuttgartiensis_contig_9714_2	2954	MAG_32_Kuenenia_stuttgartiensis_contig_337378_3	MAG_32_Kuenenia_stuttgartiensis	contig_337378	3	3176	3898	-1	D			R/b-3	Cytochrome b(C-terminal)/b6/petD [PF00032.17]	0
MAG_32_Kuenenia_stuttgartiensis_contig_9943_1	2955	MAG_32_Kuenenia_stuttgartiensis_contig_337378_4	MAG_32_Kuenenia_stuttgartiensis	contig_337378	4	3940	4710	-1	D			R/b-3	Cytochrome b/b6/petB [PF00033.19]; Cytochrome b(N-terminal)/b6/petB [PF13631.6]	0
MAG_32_Kuenenia_stuttgartiensis_contig_9943_2	2956	MAG_32_Kuenenia_stuttgartiensis_contig_337378_5	MAG_32_Kuenenia_stuttgartiensis	contig_337378	5	4793	6538	-1	D			R/b-3	Pyridine nucleotide-disulphide oxidoreductase [PF07992.14]; Dihydroprymidine dehydrogenase domain II, 4Fe-4S cluster [PF14691.6]; Pyridine nucleotide-disulphide oxidoreductase [PF13738.6]; Flavin-binding monooxygenase-like [PF00743.19]; 4Fe-4S dicluster domain [PF13237.6]; 4Fe-4S dicluster domain [PF13183.6]; 4Fe-4S dicluster domain [PF12838.7]; 4Fe-4S dicluster domain [PF14697.6]; NAD(P)-binding…	0
MAG_32_Kuenenia_stuttgartiensis_contig_11090_1	2957	MAG_32_Kuenenia_stuttgartiensis_contig_337378_6	MAG_32_Kuenenia_stuttgartiensis	contig_337378	6	6573	7094	-1	C	K02636	cytochrome b6-f complex iron-sulfur subunit [EC:7.1.1.6]	R/b-3	Rieske [2Fe-2S] domain [PF00355.26]	0
MAG_32_Kuenenia_stuttgartiensis_contig_11090_2	1969	MAG_32_Kuenenia_stuttgartiensis_contig_144927_6	MAG_32_Kuenenia_stuttgartiensis	contig_144927	6	5804	6847	1	D			ETM	Cytochrome c3 [PF14537.6]	6
MAG_32_Kuenenia_stuttgartiensis_contig_11090_3	1970	MAG_32_Kuenenia_stuttgartiensis_contig_144927_7	MAG_32_Kuenenia_stuttgartiensis	contig_144927	7	6831	7676	1	D			ETM	Prokaryotic cytochrome b561 [PF01292.20]	0
MAG_32_Kuenenia_stuttgartiensis_contig_11090_4	2388	MAG_32_Kuenenia_stuttgartiensis_contig_192722_2	MAG_32_Kuenenia_stuttgartiensis	contig_192722	2	1151	2107	-1	C	K00194	acetyl-CoA decarbonylase/synthase, CODH/ACS complex subunit delta [EC:2.1.1.245]	CODH/ACS	CO dehydrogenase/acetyl-CoA synthase delta subunit [PF03599.16]	0
MAG_32_Kuenenia_stuttgartiensis_contig_11090_5	2391	MAG_32_Kuenenia_stuttgartiensis_contig_192722_5	MAG_32_Kuenenia_stuttgartiensis	contig_192722	5	5243	6583	-1	C	K00197	acetyl-CoA decarbonylase/synthase, CODH/ACS complex subunit gamma [EC:2.1.1.245]	CODH/ACS	CO dehydrogenase/acetyl-CoA synthase delta subunit [PF03599.16]; Putative Fe-S cluster [PF04060.13]	0
MAG_32_Kuenenia_stuttgartiensis_contig_11090_6	345	MAG_32_Kuenenia_stuttgartiensis_contig_22707_5	MAG_32_Kuenenia_stuttgartiensis	contig_22707	5	4006	6189	1	C	K14138	acetyl-CoA synthase [EC:2.3.1.169]	CODH/ACS	CO dehydrogenase/acetyl-CoA synthase complex beta subunit [PF03598.15]; Carbon monoxide dehydrogenase subunit alpha N-terminal domain [PF18537.1]	0
MAG_32_Kuenenia_stuttgartiensis_contig_11090_7	1856	MAG_32_Kuenenia_stuttgartiensis_contig_132101_21	MAG_32_Kuenenia_stuttgartiensis	contig_132101	21	20426	22402	1	C	K00198	anaerobic carbon-monoxide dehydrogenase catalytic subunit [EC:1.2.7.4]	CODH/ACS	Prismane/CO dehydrogenase family [PF03063.20]	0
MAG_32_Kuenenia_stuttgartiensis_contig_12335_1	344	MAG_32_Kuenenia_stuttgartiensis_contig_22707_4	MAG_32_Kuenenia_stuttgartiensis	contig_22707	4	2015	3976	1	C	K00198	anaerobic carbon-monoxide dehydrogenase catalytic subunit [EC:1.2.7.4]	CODH/ACS	Prismane/CO dehydrogenase family [PF03063.20]	0
MAG_32_Kuenenia_stuttgartiensis_contig_12335_2	137	MAG_32_Kuenenia_stuttgartiensis_contig_12530_38	MAG_32_Kuenenia_stuttgartiensis	contig_12530	38	32438	35884	-1	C	K00370	nitrate reductase / nitrite oxidoreductase, alpha subunit [EC:1.7.5.1 1.7.99.-]	NXR	Molybdopterin oxidoreductase [PF00384.22]	0
MAG_32_Kuenenia_stuttgartiensis_contig_12335_3	138	MAG_32_Kuenenia_stuttgartiensis_contig_12530_39	MAG_32_Kuenenia_stuttgartiensis	contig_12530	39	35930	36898	-1	E			NXR		0
MAG_32_Kuenenia_stuttgartiensis_contig_12335_4	139	MAG_32_Kuenenia_stuttgartiensis_contig_12530_40	MAG_32_Kuenenia_stuttgartiensis	contig_12530	40	36898	37695	-1	D			NXR	Nitrate reductase delta subunit [PF02613.15]	0
MAG_32_Kuenenia_stuttgartiensis_contig_12335_5	140	MAG_32_Kuenenia_stuttgartiensis_contig_12530_41	MAG_32_Kuenenia_stuttgartiensis	contig_12530	41	37710	38942	-1	C	K00371,K00371,K00371	nitrate reductase / nitrite oxidoreductase, beta subunit [EC:1.7.5.1 1.7.99.-]; nitrate reductase / nitrite oxidoreductase, beta subunit [EC:1.7.5.1 1.7.99.-]; nitrate reductase / nitrite oxidoreductase, beta subunit [EC:1.7.5.1 1.7.99.-]	NXR	4Fe-4S dicluster domain [PF13247.6]	0
MAG_32_Kuenenia_stuttgartiensis_contig_12335_6	141	MAG_32_Kuenenia_stuttgartiensis_contig_12530_42	MAG_32_Kuenenia_stuttgartiensis	contig_12530	42	38996	39964	-1	D		nxrC	NXR	Ethylbenzene dehydrogenase [PF09459.10]	0
MAG_32_Kuenenia_stuttgartiensis_contig_12335_7	144	MAG_32_Kuenenia_stuttgartiensis_contig_12530_45	MAG_32_Kuenenia_stuttgartiensis	contig_12530	45	42760	43326	-1	E			NXRmemb		1
MAG_32_Kuenenia_stuttgartiensis_contig_12335_8	145	MAG_32_Kuenenia_stuttgartiensis_contig_12530_46	MAG_32_Kuenenia_stuttgartiensis	contig_12530	46	43329	44831	-1	D			NXRmemb	Cytochrome C oxidase, cbb3-type, subunit III [PF13442.6]; Cytochrome c [PF00034.21]	4
MAG_32_Kuenenia_stuttgartiensis_contig_12335_9	146	MAG_32_Kuenenia_stuttgartiensis_contig_12530_47	MAG_32_Kuenenia_stuttgartiensis	contig_12530	47	44847	46445	-1	D			NXRmemb	Ethylbenzene dehydrogenase [PF09459.10]; Cytochrome C oxidase, cbb3-type, subunit III [PF13442.6]; Cytochrome c [PF00034.21]	2
MAG_32_Kuenenia_stuttgartiensis_contig_12335_10	147	MAG_32_Kuenenia_stuttgartiensis_contig_12530_48	MAG_32_Kuenenia_stuttgartiensis	contig_12530	48	46532	47302	-1	D			NXRmemb	Cytochrome C oxidase, cbb3-type, subunit III [PF13442.6]	1
MAG_32_Kuenenia_stuttgartiensis_contig_12335_11	2735	MAG_32_Kuenenia_stuttgartiensis_contig_244109_1	MAG_32_Kuenenia_stuttgartiensis	contig_244109	1	150	2579	-1	D			HZS	Hydrazine synthase alpha subunit middle domain [PF18582.1]	2
MAG_32_Kuenenia_stuttgartiensis_contig_12335_12	2736	MAG_32_Kuenenia_stuttgartiensis_contig_244109_2	MAG_32_Kuenenia_stuttgartiensis	contig_244109	2	2653	3714	-1	C	K00428	cytochrome c peroxidase [EC:1.11.1.5]	HZS	Di-haem cytochrome c peroxidase [PF03150.14]	2
MAG_32_Kuenenia_stuttgartiensis_contig_12335_13	2737	MAG_32_Kuenenia_stuttgartiensis_contig_244109_3	MAG_32_Kuenenia_stuttgartiensis	contig_244109	3	3757	4875	-1	D			HZS	Cytochrome D1 heme domain [PF02239.16]; Lactonase, 7-bladed beta-propeller [PF10282.9]; SMP-30/Gluconolactonase/LRE-like region [PF08450.12]; Eukaryotic translation initiation factor eIF2A [PF08662.11]; Methylamine dehydrogenase heavy chain (MADH) [PF06433.11]	0
MAG_32_Kuenenia_stuttgartiensis_contig_12335_14	1905	MAG_32_Kuenenia_stuttgartiensis_contig_133166_35	MAG_32_Kuenenia_stuttgartiensis	contig_133166	35	31626	33401	1	C	K10535,K10535,K10535	hydroxylamine dehydrogenase [EC:1.7.2.6]; hydroxylamine dehydrogenase [EC:1.7.2.6]; hydroxylamine dehydrogenase [EC:1.7.2.6]	HDH	Seven times multi-haem cytochrome CxxCH [PF13447.6]; Class III cytochrome C family [PF02085.16]; Cytochrome c3 [PF14537.6]	8
MAG_32_Kuenenia_stuttgartiensis_contig_12530_1	1788	MAG_32_Kuenenia_stuttgartiensis_contig_127781_4	MAG_32_Kuenenia_stuttgartiensis	contig_127781	4	3326	4936	-1	C	K10535	hydroxylamine dehydrogenase [EC:1.7.2.6]	HOX	Seven times multi-haem cytochrome CxxCH [PF13447.6]; Cytochrome c3 [PF14537.6]	8
MAG_32_Kuenenia_stuttgartiensis_contig_12530_3	2255	MAG_32_Kuenenia_stuttgartiensis_contig_180984_10	MAG_32_Kuenenia_stuttgartiensis	contig_180984	10	9756	12314	-1	C	K10535	hydroxylamine dehydrogenase [EC:1.7.2.6]	HAO	Seven times multi-haem cytochrome CxxCH [PF13447.6]; Multicopper oxidase [PF07732.15]; Multicopper oxidase [PF07731.14]; Cytochrome c3 [PF14537.6]	8
MAG_32_Kuenenia_stuttgartiensis_contig_12530_4	901	MAG_32_Kuenenia_stuttgartiensis_contig_61657_1	MAG_32_Kuenenia_stuttgartiensis	contig_61657	1	281	2146	1	C	K15864	nitrite reductase (NO-forming) / hydroxylamine reductase [EC:1.7.2.1 1.7.99.1]	nirS	Cytochrome D1 heme domain [PF02239.16]	1
MAG_32_Kuenenia_stuttgartiensis_contig_12530_5	#N/A
MAG_32_Kuenenia_stuttgartiensis_contig_12530_6	#N/A
MAG_32_Kuenenia_stuttgartiensis_contig_12530_7	#N/A
MAG_32_Kuenenia_stuttgartiensis_contig_12530_8	#N/A
MAG_32_Kuenenia_stuttgartiensis_contig_12530_9	#N/A
MAG_32_Kuenenia_stuttgartiensis_contig_12530_10	#N/A
MAG_32_Kuenenia_stuttgartiensis_contig_12530_11	#N/A
MAG_32_Kuenenia_stuttgartiensis_contig_12530_12	#N/A
MAG_32_Kuenenia_stuttgartiensis_contig_12530_13	#N/A
MAG_32_Kuenenia_stuttgartiensis_contig_12530_14	#N/A
MAG_32_Kuenenia_stuttgartiensis_contig_12530_15	#N/A
MAG_32_Kuenenia_stuttgartiensis_contig_12530_16	#N/A
MAG_32_Kuenenia_stuttgartiensis_contig_12530_17	#N/A
MAG_32_Kuenenia_stuttgartiensis_contig_12530_18	#N/A
MAG_32_Kuenenia_stuttgartiensis_contig_12530_19	#N/A
MAG_32_Kuenenia_stuttgartiensis_contig_12530_21	#N/A
MAG_32_Kuenenia_stuttgartiensis_contig_12530_22	#N/A
MAG_32_Kuenenia_stuttgartiensis_contig_12530_23	#N/A
MAG_32_Kuenenia_stuttgartiensis_contig_12530_24	#N/A
MAG_32_Kuenenia_stuttgartiensis_contig_12530_25	#N/A
MAG_32_Kuenenia_stuttgartiensis_contig_12530_26	#N/A
MAG_32_Kuenenia_stuttgartiensis_contig_12530_27	#N/A
MAG_32_Kuenenia_stuttgartiensis_contig_12530_28	#N/A
MAG_32_Kuenenia_stuttgartiensis_contig_12530_29	#N/A
MAG_32_Kuenenia_stuttgartiensis_contig_12530_30	#N/A
MAG_32_Kuenenia_stuttgartiensis_contig_12530_31	#N/A
MAG_32_Kuenenia_stuttgartiensis_contig_12530_32	#N/A
MAG_32_Kuenenia_stuttgartiensis_contig_12530_33	#N/A
MAG_32_Kuenenia_stuttgartiensis_contig_12530_34	#N/A
MAG_32_Kuenenia_stuttgartiensis_contig_12530_35	#N/A
MAG_32_Kuenenia_stuttgartiensis_contig_12530_36	#N/A
MAG_32_Kuenenia_stuttgartiensis_contig_12530_37	#N/A
MAG_32_Kuenenia_stuttgartiensis_contig_12530_38	#N/A
MAG_32_Kuenenia_stuttgartiensis_contig_12530_39	#N/A
MAG_32_Kuenenia_stuttgartiensis_contig_12530_40	#N/A
MAG_32_Kuenenia_stuttgartiensis_contig_12530_41	#N/A
MAG_32_Kuenenia_stuttgartiensis_contig_12530_42	#N/A
MAG_32_Kuenenia_stuttgartiensis_contig_12530_43	#N/A
MAG_32_Kuenenia_stuttgartiensis_contig_12530_44	#N/A
MAG_32_Kuenenia_stuttgartiensis_contig_12530_45	#N/A
MAG_32_Kuenenia_stuttgartiensis_contig_12530_46	#N/A
MAG_32_Kuenenia_stuttgartiensis_contig_12530_47	#N/A
MAG_32_Kuenenia_stuttgartiensis_contig_12530_48	#N/A
MAG_32_Kuenenia_stuttgartiensis_contig_12530_49	#N/A
MAG_32_Kuenenia_stuttgartiensis_contig_12530_50	#N/A
MAG_32_Kuenenia_stuttgartiensis_contig_12530_51	#N/A
MAG_32_Kuenenia_stuttgartiensis_contig_12530_52	#N/A
MAG_32_Kuenenia_stuttgartiensis_contig_12530_53	#N/A
MAG_32_Kuenenia_stuttgartiensis_contig_12530_54	#N/A
MAG_32_Kuenenia_stuttgartiensis_contig_12530_55	#N/A
MAG_32_Kuenenia_stuttgartiensis_contig_12530_56	#N/A
MAG_32_Kuenenia_stuttgartiensis_contig_12530_57	#N/A
MAG_32_Kuenenia_stuttgartiensis_contig_12530_58	#N/A
MAG_32_Kuenenia_stuttgartiensis_contig_12530_60	#N/A
MAG_32_Kuenenia_stuttgartiensis_contig_12530_61	#N/A
MAG_32_Kuenenia_stuttgartiensis_contig_12530_62	#N/A
MAG_32_Kuenenia_stuttgartiensis_contig_12530_63	#N/A
MAG_32_Kuenenia_stuttgartiensis_contig_12530_64	#N/A
MAG_32_Kuenenia_stuttgartiensis_contig_12530_65	#N/A
MAG_32_Kuenenia_stuttgartiensis_contig_12530_66	#N/A
MAG_32_Kuenenia_stuttgartiensis_contig_12530_67	#N/A
MAG_32_Kuenenia_stuttgartiensis_contig_12530_68	#N/A
MAG_32_Kuenenia_stuttgartiensis_contig_12530_69	#N/A
MAG_32_Kuenenia_stuttgartiensis_contig_12530_70	#N/A
MAG_32_Kuenenia_stuttgartiensis_contig_12530_71	#N/A
MAG_32_Kuenenia_stuttgartiensis_contig_15340_1	#N/A
MAG_32_Kuenenia_stuttgartiensis_contig_15340_6	#N/A
MAG_32_Kuenenia_stuttgartiensis_contig_15340_7	#N/A
MAG_32_Kuenenia_stuttgartiensis_contig_15340_8	#N/A
MAG_32_Kuenenia_stuttgartiensis_contig_15340_9	#N/A
MAG_32_Kuenenia_stuttgartiensis_contig_15340_10	#N/A
MAG_32_Kuenenia_stuttgartiensis_contig_15340_12	#N/A
MAG_32_Kuenenia_stuttgartiensis_contig_15340_13	#N/A
MAG_32_Kuenenia_stuttgartiensis_contig_15340_14	#N/A
MAG_32_Kuenenia_stuttgartiensis_contig_15340_15	#N/A
MAG_32_Kuenenia_stuttgartiensis_contig_15340_16	#N/A
MAG_32_Kuenenia_stuttgartiensis_contig_15340_17	#N/A
MAG_32_Kuenenia_stuttgartiensis_contig_15340_19	#N/A
MAG_32_Kuenenia_stuttgartiensis_contig_15901_1	#N/A
MAG_32_Kuenenia_stuttgartiensis_contig_15901_2	#N/A
MAG_32_Kuenenia_stuttgartiensis_contig_15901_3	#N/A
MAG_32_Kuenenia_stuttgartiensis_contig_15901_4	#N/A
MAG_32_Kuenenia_stuttgartiensis_contig_15901_5	#N/A
MAG_32_Kuenenia_stuttgartiensis_contig_15901_6	#N/A
MAG_32_Kuenenia_stuttgartiensis_contig_15901_7	#N/A
MAG_32_Kuenenia_stuttgartiensis_contig_15901_8	#N/A
MAG_32_Kuenenia_stuttgartiensis_contig_15901_9	#N/A
MAG_32_Kuenenia_stuttgartiensis_contig_15901_10	#N/A
MAG_32_Kuenenia_stuttgartiensis_contig_15901_11	#N/A
MAG_32_Kuenenia_stuttgartiensis_contig_15901_12	#N/A
MAG_32_Kuenenia_stuttgartiensis_contig_15901_13	#N/A
MAG_32_Kuenenia_stuttgartiensis_contig_15901_14	#N/A
MAG_32_Kuenenia_stuttgartiensis_contig_15901_15	#N/A
MAG_32_Kuenenia_stuttgartiensis_contig_15901_16	#N/A
MAG_32_Kuenenia_stuttgartiensis_contig_15901_17	#N/A
MAG_32_Kuenenia_stuttgartiensis_contig_15901_18	#N/A
MAG_32_Kuenenia_stuttgartiensis_contig_15901_19	#N/A
MAG_32_Kuenenia_stuttgartiensis_contig_15901_20	#N/A
MAG_32_Kuenenia_stuttgartiensis_contig_15901_21	#N/A
MAG_32_Kuenenia_stuttgartiensis_contig_15901_22	#N/A
MAG_32_Kuenenia_stuttgartiensis_contig_15901_23	#N/A
MAG_32_Kuenenia_stuttgartiensis_contig_15901_24	#N/A
MAG_32_Kuenenia_stuttgartiensis_contig_15901_25	#N/A
MAG_32_Kuenenia_stuttgartiensis_contig_15901_26	#N/A
MAG_32_Kuenenia_stuttgartiensis_contig_15901_27	#N/A
MAG_32_Kuenenia_stuttgartiensis_contig_16867_1	#N/A
MAG_32_Kuenenia_stuttgartiensis_contig_16867_2	#N/A
MAG_32_Kuenenia_stuttgartiensis_contig_16867_4	#N/A
MAG_32_Kuenenia_stuttgartiensis_contig_16867_5	#N/A
MAG_32_Kuenenia_stuttgartiensis_contig_17312_1	#N/A
MAG_32_Kuenenia_stuttgartiensis_contig_17312_2	#N/A
MAG_32_Kuenenia_stuttgartiensis_contig_17312_3	#N/A
MAG_32_Kuenenia_stuttgartiensis_contig_17312_4	#N/A
MAG_32_Kuenenia_stuttgartiensis_contig_17312_5	#N/A
MAG_32_Kuenenia_stuttgartiensis_contig_17312_6	#N/A
MAG_32_Kuenenia_stuttgartiensis_contig_17312_7	#N/A
MAG_32_Kuenenia_stuttgartiensis_contig_17312_8	#N/A
MAG_32_Kuenenia_stuttgartiensis_contig_17312_9	#N/A
MAG_32_Kuenenia_stuttgartiensis_contig_17312_10	#N/A
MAG_32_Kuenenia_stuttgartiensis_contig_17312_11	#N/A
MAG_32_Kuenenia_stuttgartiensis_contig_17312_12	#N/A
MAG_32_Kuenenia_stuttgartiensis_contig_17312_13	#N/A
MAG_32_Kuenenia_stuttgartiensis_contig_17312_14	#N/A
MAG_32_Kuenenia_stuttgartiensis_contig_17312_15	#N/A
MAG_32_Kuenenia_stuttgartiensis_contig_17312_16	#N/A
MAG_32_Kuenenia_stuttgartiensis_contig_17312_17	#N/A
MAG_32_Kuenenia_stuttgartiensis_contig_17312_18	#N/A
MAG_32_Kuenenia_stuttgartiensis_contig_17312_19	#N/A
MAG_32_Kuenenia_stuttgartiensis_contig_17312_20	#N/A
MAG_32_Kuenenia_stuttgartiensis_contig_17312_21	#N/A
MAG_32_Kuenenia_stuttgartiensis_contig_17312_22	#N/A
MAG_32_Kuenenia_stuttgartiensis_contig_17312_23	#N/A
MAG_32_Kuenenia_stuttgartiensis_contig_17312_24	#N/A
MAG_32_Kuenenia_stuttgartiensis_contig_17312_25	#N/A
MAG_32_Kuenenia_stuttgartiensis_contig_17312_26	#N/A
MAG_32_Kuenenia_stuttgartiensis_contig_17312_27	#N/A
MAG_32_Kuenenia_stuttgartiensis_contig_17312_28	#N/A
MAG_32_Kuenenia_stuttgartiensis_contig_17312_29	#N/A
MAG_32_Kuenenia_stuttgartiensis_contig_17312_30	#N/A
MAG_32_Kuenenia_stuttgartiensis_contig_18748_1	#N/A
MAG_32_Kuenenia_stuttgartiensis_contig_18748_2	#N/A
MAG_32_Kuenenia_stuttgartiensis_contig_18748_3	#N/A
MAG_32_Kuenenia_stuttgartiensis_contig_18748_4	#N/A
MAG_32_Kuenenia_stuttgartiensis_contig_19706_1	#N/A
MAG_32_Kuenenia_stuttgartiensis_contig_19706_3	#N/A
MAG_32_Kuenenia_stuttgartiensis_contig_19706_5	#N/A
MAG_32_Kuenenia_stuttgartiensis_contig_19706_6	#N/A
MAG_32_Kuenenia_stuttgartiensis_contig_20032_1	#N/A
MAG_32_Kuenenia_stuttgartiensis_contig_20032_2	#N/A
MAG_32_Kuenenia_stuttgartiensis_contig_20032_3	#N/A
MAG_32_Kuenenia_stuttgartiensis_contig_20032_4	#N/A
MAG_32_Kuenenia_stuttgartiensis_contig_20032_5	#N/A
MAG_32_Kuenenia_stuttgartiensis_contig_20032_7	#N/A
MAG_32_Kuenenia_stuttgartiensis_contig_20032_8	#N/A
MAG_32_Kuenenia_stuttgartiensis_contig_20032_9	#N/A
MAG_32_Kuenenia_stuttgartiensis_contig_20049_1	#N/A
MAG_32_Kuenenia_stuttgartiensis_contig_20049_2	#N/A
MAG_32_Kuenenia_stuttgartiensis_contig_20049_3	#N/A
MAG_32_Kuenenia_stuttgartiensis_contig_20049_4	#N/A
MAG_32_Kuenenia_stuttgartiensis_contig_20049_5	#N/A
MAG_32_Kuenenia_stuttgartiensis_contig_20049_6	#N/A
MAG_32_Kuenenia_stuttgartiensis_contig_20049_8	#N/A
MAG_32_Kuenenia_stuttgartiensis_contig_20049_10	#N/A
MAG_32_Kuenenia_stuttgartiensis_contig_20049_11	#N/A
MAG_32_Kuenenia_stuttgartiensis_contig_20049_12	#N/A
MAG_32_Kuenenia_stuttgartiensis_contig_20049_13	#N/A
MAG_32_Kuenenia_stuttgartiensis_contig_20049_14	#N/A
MAG_32_Kuenenia_stuttgartiensis_contig_20049_15	#N/A
MAG_32_Kuenenia_stuttgartiensis_contig_20049_16	#N/A
MAG_32_Kuenenia_stuttgartiensis_contig_20049_17	#N/A
MAG_32_Kuenenia_stuttgartiensis_contig_20049_18	#N/A
MAG_32_Kuenenia_stuttgartiensis_contig_20049_19	#N/A
MAG_32_Kuenenia_stuttgartiensis_contig_20049_20	#N/A
MAG_32_Kuenenia_stuttgartiensis_contig_20049_21	#N/A
MAG_32_Kuenenia_stuttgartiensis_contig_20049_22	#N/A
MAG_32_Kuenenia_stuttgartiensis_contig_20049_23	#N/A
MAG_32_Kuenenia_stuttgartiensis_contig_20049_24	#N/A
MAG_32_Kuenenia_stuttgartiensis_contig_20049_25	#N/A
MAG_32_Kuenenia_stuttgartiensis_contig_20049_26	#N/A
MAG_32_Kuenenia_stuttgartiensis_contig_20049_27	#N/A
MAG_32_Kuenenia_stuttgartiensis_contig_20049_28	#N/A
MAG_32_Kuenenia_stuttgartiensis_contig_20049_29	#N/A
MAG_32_Kuenenia_stuttgartiensis_contig_20049_30	#N/A
MAG_32_Kuenenia_stuttgartiensis_contig_20049_31	#N/A
MAG_32_Kuenenia_stuttgartiensis_contig_20049_32	#N/A
MAG_32_Kuenenia_stuttgartiensis_contig_20049_33	#N/A
MAG_32_Kuenenia_stuttgartiensis_contig_20049_34	#N/A
MAG_32_Kuenenia_stuttgartiensis_contig_20049_35	#N/A
MAG_32_Kuenenia_stuttgartiensis_contig_20622_1	#N/A
MAG_32_Kuenenia_stuttgartiensis_contig_20622_2	#N/A
MAG_32_Kuenenia_stuttgartiensis_contig_20622_3	#N/A
MAG_32_Kuenenia_stuttgartiensis_contig_20622_4	#N/A
MAG_32_Kuenenia_stuttgartiensis_contig_20622_5	#N/A
MAG_32_Kuenenia_stuttgartiensis_contig_20622_6	#N/A
MAG_32_Kuenenia_stuttgartiensis_contig_20622_7	#N/A
MAG_32_Kuenenia_stuttgartiensis_contig_20622_8	#N/A
MAG_32_Kuenenia_stuttgartiensis_contig_20622_9	#N/A
MAG_32_Kuenenia_stuttgartiensis_contig_20622_10	#N/A
MAG_32_Kuenenia_stuttgartiensis_contig_20622_11	#N/A
MAG_32_Kuenenia_stuttgartiensis_contig_20622_12	#N/A
MAG_32_Kuenenia_stuttgartiensis_contig_20622_13	#N/A
MAG_32_Kuenenia_stuttgartiensis_contig_20622_14	#N/A
MAG_32_Kuenenia_stuttgartiensis_contig_20622_15	#N/A
MAG_32_Kuenenia_stuttgartiensis_contig_20622_16	#N/A
MAG_32_Kuenenia_stuttgartiensis_contig_20622_19	#N/A
MAG_32_Kuenenia_stuttgartiensis_contig_20622_20	#N/A
MAG_32_Kuenenia_stuttgartiensis_contig_20622_21	#N/A
MAG_32_Kuenenia_stuttgartiensis_contig_20622_22	#N/A
MAG_32_Kuenenia_stuttgartiensis_contig_20622_23	#N/A
MAG_32_Kuenenia_stuttgartiensis_contig_20886_1	#N/A
MAG_32_Kuenenia_stuttgartiensis_contig_20886_2	#N/A
MAG_32_Kuenenia_stuttgartiensis_contig_20886_3	#N/A
MAG_32_Kuenenia_stuttgartiensis_contig_20886_4	#N/A
MAG_32_Kuenenia_stuttgartiensis_contig_20886_5	#N/A
MAG_32_Kuenenia_stuttgartiensis_contig_20886_6	#N/A
MAG_32_Kuenenia_stuttgartiensis_contig_20886_7	#N/A
MAG_32_Kuenenia_stuttgartiensis_contig_20886_8	#N/A
MAG_32_Kuenenia_stuttgartiensis_contig_20886_9	#N/A
MAG_32_Kuenenia_stuttgartiensis_contig_20886_10	#N/A
MAG_32_Kuenenia_stuttgartiensis_contig_20886_11	#N/A
MAG_32_Kuenenia_stuttgartiensis_contig_20886_12	#N/A
MAG_32_Kuenenia_stuttgartiensis_contig_20886_13	#N/A
MAG_32_Kuenenia_stuttgartiensis_contig_20886_14	#N/A
MAG_32_Kuenenia_stuttgartiensis_contig_20886_15	#N/A
MAG_32_Kuenenia_stuttgartiensis_contig_20886_16	#N/A
MAG_32_Kuenenia_stuttgartiensis_contig_20886_18	#N/A
MAG_32_Kuenenia_stuttgartiensis_contig_20886_19	#N/A
MAG_32_Kuenenia_stuttgartiensis_contig_20886_20	#N/A
MAG_32_Kuenenia_stuttgartiensis_contig_20886_21	#N/A
MAG_32_Kuenenia_stuttgartiensis_contig_20886_22	#N/A
MAG_32_Kuenenia_stuttgartiensis_contig_20886_23	#N/A
MAG_32_Kuenenia_stuttgartiensis_contig_20886_24	#N/A
MAG_32_Kuenenia_stuttgartiensis_contig_20900_1	#N/A
MAG_32_Kuenenia_stuttgartiensis_contig_22272_2	#N/A
MAG_32_Kuenenia_stuttgartiensis_contig_22272_3	#N/A
MAG_32_Kuenenia_stuttgartiensis_contig_22272_4	#N/A
MAG_32_Kuenenia_stuttgartiensis_contig_22272_5	#N/A
MAG_32_Kuenenia_stuttgartiensis_contig_22707_2	#N/A
MAG_32_Kuenenia_stuttgartiensis_contig_22707_3	#N/A
MAG_32_Kuenenia_stuttgartiensis_contig_22707_4	#N/A
MAG_32_Kuenenia_stuttgartiensis_contig_22707_5	#N/A
MAG_32_Kuenenia_stuttgartiensis_contig_22707_6	#N/A
MAG_32_Kuenenia_stuttgartiensis_contig_23554_1	#N/A
MAG_32_Kuenenia_stuttgartiensis_contig_23554_2	#N/A
MAG_32_Kuenenia_stuttgartiensis_contig_23565_1	#N/A
MAG_32_Kuenenia_stuttgartiensis_contig_23565_2	#N/A
MAG_32_Kuenenia_stuttgartiensis_contig_23565_3	#N/A
MAG_32_Kuenenia_stuttgartiensis_contig_23565_4	#N/A
MAG_32_Kuenenia_stuttgartiensis_contig_23565_5	#N/A
MAG_32_Kuenenia_stuttgartiensis_contig_23565_6	#N/A
MAG_32_Kuenenia_stuttgartiensis_contig_23565_7	#N/A
MAG_32_Kuenenia_stuttgartiensis_contig_23565_8	#N/A
MAG_32_Kuenenia_stuttgartiensis_contig_23632_1	#N/A
MAG_32_Kuenenia_stuttgartiensis_contig_23632_2	#N/A
MAG_32_Kuenenia_stuttgartiensis_contig_23632_3	#N/A
MAG_32_Kuenenia_stuttgartiensis_contig_23632_4	#N/A
MAG_32_Kuenenia_stuttgartiensis_contig_23632_5	#N/A
MAG_32_Kuenenia_stuttgartiensis_contig_23632_6	#N/A
MAG_32_Kuenenia_stuttgartiensis_contig_23632_7	#N/A
MAG_32_Kuenenia_stuttgartiensis_contig_23632_8	#N/A
MAG_32_Kuenenia_stuttgartiensis_contig_23632_9	#N/A
MAG_32_Kuenenia_stuttgartiensis_contig_23632_10	#N/A
MAG_32_Kuenenia_stuttgartiensis_contig_23632_11	#N/A
MAG_32_Kuenenia_stuttgartiensis_contig_23632_12	#N/A
MAG_32_Kuenenia_stuttgartiensis_contig_23632_14	#N/A
MAG_32_Kuenenia_stuttgartiensis_contig_23632_16	#N/A
MAG_32_Kuenenia_stuttgartiensis_contig_23632_17	#N/A
MAG_32_Kuenenia_stuttgartiensis_contig_24271_1	#N/A
MAG_32_Kuenenia_stuttgartiensis_contig_24271_2	#N/A
MAG_32_Kuenenia_stuttgartiensis_contig_24588_1	#N/A
MAG_32_Kuenenia_stuttgartiensis_contig_24588_2	#N/A
MAG_32_Kuenenia_stuttgartiensis_contig_24588_3	#N/A
MAG_32_Kuenenia_stuttgartiensis_contig_24588_4	#N/A
MAG_32_Kuenenia_stuttgartiensis_contig_24588_5	#N/A
MAG_32_Kuenenia_stuttgartiensis_contig_24588_6	#N/A
MAG_32_Kuenenia_stuttgartiensis_contig_24588_7	#N/A
MAG_32_Kuenenia_stuttgartiensis_contig_24588_8	#N/A
MAG_32_Kuenenia_stuttgartiensis_contig_24588_9	#N/A
MAG_32_Kuenenia_stuttgartiensis_contig_24588_10	#N/A
MAG_32_Kuenenia_stuttgartiensis_contig_24588_13	#N/A
MAG_32_Kuenenia_stuttgartiensis_contig_24588_14	#N/A
MAG_32_Kuenenia_stuttgartiensis_contig_24588_15	#N/A
MAG_32_Kuenenia_stuttgartiensis_contig_25598_1	#N/A
MAG_32_Kuenenia_stuttgartiensis_contig_25598_2	#N/A
MAG_32_Kuenenia_stuttgartiensis_contig_25598_3	#N/A
MAG_32_Kuenenia_stuttgartiensis_contig_25598_5	#N/A
MAG_32_Kuenenia_stuttgartiensis_contig_25598_6	#N/A
MAG_32_Kuenenia_stuttgartiensis_contig_25922_1	#N/A
MAG_32_Kuenenia_stuttgartiensis_contig_25922_2	#N/A
MAG_32_Kuenenia_stuttgartiensis_contig_25922_3	#N/A
MAG_32_Kuenenia_stuttgartiensis_contig_25922_4	#N/A
MAG_32_Kuenenia_stuttgartiensis_contig_25922_5	#N/A
MAG_32_Kuenenia_stuttgartiensis_contig_25922_6	#N/A
MAG_32_Kuenenia_stuttgartiensis_contig_27819_4	#N/A
MAG_32_Kuenenia_stuttgartiensis_contig_28284_1	#N/A
MAG_32_Kuenenia_stuttgartiensis_contig_28284_2	#N/A
MAG_32_Kuenenia_stuttgartiensis_contig_28284_3	#N/A
MAG_32_Kuenenia_stuttgartiensis_contig_28722_2	#N/A
MAG_32_Kuenenia_stuttgartiensis_contig_28722_4	#N/A
MAG_32_Kuenenia_stuttgartiensis_contig_29735_1	#N/A
MAG_32_Kuenenia_stuttgartiensis_contig_29735_2	#N/A
MAG_32_Kuenenia_stuttgartiensis_contig_29735_3	#N/A
MAG_32_Kuenenia_stuttgartiensis_contig_29735_4	#N/A
MAG_32_Kuenenia_stuttgartiensis_contig_29735_6	#N/A
MAG_32_Kuenenia_stuttgartiensis_contig_29735_7	#N/A
MAG_32_Kuenenia_stuttgartiensis_contig_29735_8	#N/A
MAG_32_Kuenenia_stuttgartiensis_contig_29735_9	#N/A
MAG_32_Kuenenia_stuttgartiensis_contig_29735_10	#N/A
MAG_32_Kuenenia_stuttgartiensis_contig_29735_11	#N/A
MAG_32_Kuenenia_stuttgartiensis_contig_29735_12	#N/A
MAG_32_Kuenenia_stuttgartiensis_contig_29735_13	#N/A
MAG_32_Kuenenia_stuttgartiensis_contig_31947_1	#N/A
MAG_32_Kuenenia_stuttgartiensis_contig_31947_2	#N/A
MAG_32_Kuenenia_stuttgartiensis_contig_31947_3	#N/A
MAG_32_Kuenenia_stuttgartiensis_contig_31947_4	#N/A
MAG_32_Kuenenia_stuttgartiensis_contig_31947_5	#N/A
MAG_32_Kuenenia_stuttgartiensis_contig_31947_6	#N/A
MAG_32_Kuenenia_stuttgartiensis_contig_31947_7	#N/A
MAG_32_Kuenenia_stuttgartiensis_contig_31947_8	#N/A
MAG_32_Kuenenia_stuttgartiensis_contig_31947_9	#N/A
MAG_32_Kuenenia_stuttgartiensis_contig_31947_10	#N/A
MAG_32_Kuenenia_stuttgartiensis_contig_31947_11	#N/A
MAG_32_Kuenenia_stuttgartiensis_contig_31947_12	#N/A
MAG_32_Kuenenia_stuttgartiensis_contig_31947_13	#N/A
MAG_32_Kuenenia_stuttgartiensis_contig_31947_14	#N/A
MAG_32_Kuenenia_stuttgartiensis_contig_31947_15	#N/A
MAG_32_Kuenenia_stuttgartiensis_contig_32412_1	#N/A
MAG_32_Kuenenia_stuttgartiensis_contig_32412_3	#N/A
MAG_32_Kuenenia_stuttgartiensis_contig_32412_5	#N/A
MAG_32_Kuenenia_stuttgartiensis_contig_32412_6	#N/A
MAG_32_Kuenenia_stuttgartiensis_contig_32412_7	#N/A
MAG_32_Kuenenia_stuttgartiensis_contig_32412_8	#N/A
MAG_32_Kuenenia_stuttgartiensis_contig_32412_9	#N/A
MAG_32_Kuenenia_stuttgartiensis_contig_32412_10	#N/A
MAG_32_Kuenenia_stuttgartiensis_contig_32412_11	#N/A
MAG_32_Kuenenia_stuttgartiensis_contig_32412_12	#N/A
MAG_32_Kuenenia_stuttgartiensis_contig_32412_13	#N/A
MAG_32_Kuenenia_stuttgartiensis_contig_32412_14	#N/A
MAG_32_Kuenenia_stuttgartiensis_contig_33023_1	#N/A
MAG_32_Kuenenia_stuttgartiensis_contig_33023_4	#N/A
MAG_32_Kuenenia_stuttgartiensis_contig_33023_5	#N/A
MAG_32_Kuenenia_stuttgartiensis_contig_33023_7	#N/A
MAG_32_Kuenenia_stuttgartiensis_contig_33023_8	#N/A
MAG_32_Kuenenia_stuttgartiensis_contig_33023_9	#N/A
MAG_32_Kuenenia_stuttgartiensis_contig_33023_10	#N/A
MAG_32_Kuenenia_stuttgartiensis_contig_33023_11	#N/A
MAG_32_Kuenenia_stuttgartiensis_contig_33023_12	#N/A
MAG_32_Kuenenia_stuttgartiensis_contig_33023_13	#N/A
MAG_32_Kuenenia_stuttgartiensis_contig_33023_14	#N/A
MAG_32_Kuenenia_stuttgartiensis_contig_33023_15	#N/A
MAG_32_Kuenenia_stuttgartiensis_contig_33023_16	#N/A
MAG_32_Kuenenia_stuttgartiensis_contig_33023_18	#N/A
MAG_32_Kuenenia_stuttgartiensis_contig_33023_19	#N/A
MAG_32_Kuenenia_stuttgartiensis_contig_33023_20	#N/A
MAG_32_Kuenenia_stuttgartiensis_contig_33023_21	#N/A
MAG_32_Kuenenia_stuttgartiensis_contig_33023_22	#N/A
MAG_32_Kuenenia_stuttgartiensis_contig_33023_23	#N/A
MAG_32_Kuenenia_stuttgartiensis_contig_33023_24	#N/A
MAG_32_Kuenenia_stuttgartiensis_contig_33023_25	#N/A
MAG_32_Kuenenia_stuttgartiensis_contig_33023_26	#N/A
MAG_32_Kuenenia_stuttgartiensis_contig_33023_27	#N/A
MAG_32_Kuenenia_stuttgartiensis_contig_33023_28	#N/A
MAG_32_Kuenenia_stuttgartiensis_contig_33023_29	#N/A
MAG_32_Kuenenia_stuttgartiensis_contig_33023_30	#N/A
MAG_32_Kuenenia_stuttgartiensis_contig_33023_31	#N/A
MAG_32_Kuenenia_stuttgartiensis_contig_33023_33	#N/A
MAG_32_Kuenenia_stuttgartiensis_contig_33023_34	#N/A
MAG_32_Kuenenia_stuttgartiensis_contig_33023_35	#N/A
MAG_32_Kuenenia_stuttgartiensis_contig_33023_36	#N/A
MAG_32_Kuenenia_stuttgartiensis_contig_33023_37	#N/A
MAG_32_Kuenenia_stuttgartiensis_contig_33023_38	#N/A
MAG_32_Kuenenia_stuttgartiensis_contig_33023_39	#N/A
MAG_32_Kuenenia_stuttgartiensis_contig_33023_41	#N/A
MAG_32_Kuenenia_stuttgartiensis_contig_33023_42	#N/A
MAG_32_Kuenenia_stuttgartiensis_contig_33023_43	#N/A
MAG_32_Kuenenia_stuttgartiensis_contig_33023_44	#N/A
MAG_32_Kuenenia_stuttgartiensis_contig_33023_45	#N/A
MAG_32_Kuenenia_stuttgartiensis_contig_33023_46	#N/A
MAG_32_Kuenenia_stuttgartiensis_contig_33023_47	#N/A
MAG_32_Kuenenia_stuttgartiensis_contig_33023_48	#N/A
MAG_32_Kuenenia_stuttgartiensis_contig_33023_49	#N/A
MAG_32_Kuenenia_stuttgartiensis_contig_33023_50	#N/A
MAG_32_Kuenenia_stuttgartiensis_contig_33023_51	#N/A
MAG_32_Kuenenia_stuttgartiensis_contig_34754_1	#N/A
MAG_32_Kuenenia_stuttgartiensis_contig_34754_2	#N/A
MAG_32_Kuenenia_stuttgartiensis_contig_34754_3	#N/A
MAG_32_Kuenenia_stuttgartiensis_contig_34754_4	#N/A
MAG_32_Kuenenia_stuttgartiensis_contig_34754_5	#N/A
MAG_32_Kuenenia_stuttgartiensis_contig_34754_6	#N/A
MAG_32_Kuenenia_stuttgartiensis_contig_34754_7	#N/A
MAG_32_Kuenenia_stuttgartiensis_contig_35184_2	#N/A
MAG_32_Kuenenia_stuttgartiensis_contig_35861_1	#N/A
MAG_32_Kuenenia_stuttgartiensis_contig_35861_2	#N/A
MAG_32_Kuenenia_stuttgartiensis_contig_35861_3	#N/A
MAG_32_Kuenenia_stuttgartiensis_contig_35861_4	#N/A
MAG_32_Kuenenia_stuttgartiensis_contig_35861_5	#N/A
MAG_32_Kuenenia_stuttgartiensis_contig_37698_2	#N/A
MAG_32_Kuenenia_stuttgartiensis_contig_37698_5	#N/A
MAG_32_Kuenenia_stuttgartiensis_contig_37698_6	#N/A
MAG_32_Kuenenia_stuttgartiensis_contig_37698_9	#N/A
MAG_32_Kuenenia_stuttgartiensis_contig_37698_10	#N/A
MAG_32_Kuenenia_stuttgartiensis_contig_37937_1	#N/A
MAG_32_Kuenenia_stuttgartiensis_contig_37937_2	#N/A
MAG_32_Kuenenia_stuttgartiensis_contig_37937_3	#N/A
MAG_32_Kuenenia_stuttgartiensis_contig_37937_4	#N/A
MAG_32_Kuenenia_stuttgartiensis_contig_37937_5	#N/A
MAG_32_Kuenenia_stuttgartiensis_contig_37937_6	#N/A
MAG_32_Kuenenia_stuttgartiensis_contig_37937_7	#N/A
MAG_32_Kuenenia_stuttgartiensis_contig_37937_8	#N/A
MAG_32_Kuenenia_stuttgartiensis_contig_37937_9	#N/A
MAG_32_Kuenenia_stuttgartiensis_contig_37937_10	#N/A
MAG_32_Kuenenia_stuttgartiensis_contig_37937_11	#N/A
MAG_32_Kuenenia_stuttgartiensis_contig_37937_12	#N/A
MAG_32_Kuenenia_stuttgartiensis_contig_37937_13	#N/A
MAG_32_Kuenenia_stuttgartiensis_contig_37937_14	#N/A
MAG_32_Kuenenia_stuttgartiensis_contig_37937_15	#N/A
MAG_32_Kuenenia_stuttgartiensis_contig_37937_17	#N/A
MAG_32_Kuenenia_stuttgartiensis_contig_37937_18	#N/A
MAG_32_Kuenenia_stuttgartiensis_contig_37937_19	#N/A
MAG_32_Kuenenia_stuttgartiensis_contig_37937_20	#N/A
MAG_32_Kuenenia_stuttgartiensis_contig_37937_21	#N/A
MAG_32_Kuenenia_stuttgartiensis_contig_37937_22	#N/A
MAG_32_Kuenenia_stuttgartiensis_contig_37937_23	#N/A
MAG_32_Kuenenia_stuttgartiensis_contig_38438_1	#N/A
MAG_32_Kuenenia_stuttgartiensis_contig_38438_2	#N/A
MAG_32_Kuenenia_stuttgartiensis_contig_38438_3	#N/A
MAG_32_Kuenenia_stuttgartiensis_contig_38438_4	#N/A
MAG_32_Kuenenia_stuttgartiensis_contig_38438_5	#N/A
MAG_32_Kuenenia_stuttgartiensis_contig_38438_6	#N/A
MAG_32_Kuenenia_stuttgartiensis_contig_38438_7	#N/A
MAG_32_Kuenenia_stuttgartiensis_contig_38438_8	#N/A
MAG_32_Kuenenia_stuttgartiensis_contig_38438_9	#N/A
MAG_32_Kuenenia_stuttgartiensis_contig_38438_10	#N/A
MAG_32_Kuenenia_stuttgartiensis_contig_38438_11	#N/A
MAG_32_Kuenenia_stuttgartiensis_contig_38438_12	#N/A
MAG_32_Kuenenia_stuttgartiensis_contig_38438_13	#N/A
MAG_32_Kuenenia_stuttgartiensis_contig_38438_14	#N/A
MAG_32_Kuenenia_stuttgartiensis_contig_38438_15	#N/A
MAG_32_Kuenenia_stuttgartiensis_contig_38438_16	#N/A
MAG_32_Kuenenia_stuttgartiensis_contig_38438_17	#N/A
MAG_32_Kuenenia_stuttgartiensis_contig_38438_18	#N/A
MAG_32_Kuenenia_stuttgartiensis_contig_38438_19	#N/A
MAG_32_Kuenenia_stuttgartiensis_contig_38438_20	#N/A
MAG_32_Kuenenia_stuttgartiensis_contig_38438_21	#N/A
MAG_32_Kuenenia_stuttgartiensis_contig_38530_1	#N/A
MAG_32_Kuenenia_stuttgartiensis_contig_38530_2	#N/A
MAG_32_Kuenenia_stuttgartiensis_contig_38530_3	#N/A
MAG_32_Kuenenia_stuttgartiensis_contig_38620_1	#N/A
MAG_32_Kuenenia_stuttgartiensis_contig_38620_2	#N/A
MAG_32_Kuenenia_stuttgartiensis_contig_38620_4	#N/A
MAG_32_Kuenenia_stuttgartiensis_contig_38910_1	#N/A
MAG_32_Kuenenia_stuttgartiensis_contig_38910_2	#N/A
MAG_32_Kuenenia_stuttgartiensis_contig_38910_3	#N/A
MAG_32_Kuenenia_stuttgartiensis_contig_38910_4	#N/A
MAG_32_Kuenenia_stuttgartiensis_contig_38910_5	#N/A
MAG_32_Kuenenia_stuttgartiensis_contig_38910_6	#N/A
MAG_32_Kuenenia_stuttgartiensis_contig_38910_7	#N/A
MAG_32_Kuenenia_stuttgartiensis_contig_38910_8	#N/A
MAG_32_Kuenenia_stuttgartiensis_contig_38910_9	#N/A
MAG_32_Kuenenia_stuttgartiensis_contig_38910_10	#N/A
MAG_32_Kuenenia_stuttgartiensis_contig_38910_11	#N/A
MAG_32_Kuenenia_stuttgartiensis_contig_38910_12	#N/A
MAG_32_Kuenenia_stuttgartiensis_contig_38910_13	#N/A
MAG_32_Kuenenia_stuttgartiensis_contig_38910_14	#N/A
MAG_32_Kuenenia_stuttgartiensis_contig_38910_15	#N/A
MAG_32_Kuenenia_stuttgartiensis_contig_38910_16	#N/A
MAG_32_Kuenenia_stuttgartiensis_contig_38910_17	#N/A
MAG_32_Kuenenia_stuttgartiensis_contig_38910_18	#N/A
MAG_32_Kuenenia_stuttgartiensis_contig_38910_19	#N/A
MAG_32_Kuenenia_stuttgartiensis_contig_38910_20	#N/A
MAG_32_Kuenenia_stuttgartiensis_contig_38910_21	#N/A
MAG_32_Kuenenia_stuttgartiensis_contig_38910_22	#N/A
MAG_32_Kuenenia_stuttgartiensis_contig_38910_23	#N/A
MAG_32_Kuenenia_stuttgartiensis_contig_38910_24	#N/A
MAG_32_Kuenenia_stuttgartiensis_contig_38910_25	#N/A
MAG_32_Kuenenia_stuttgartiensis_contig_38910_26	#N/A
MAG_32_Kuenenia_stuttgartiensis_contig_38910_27	#N/A
MAG_32_Kuenenia_stuttgartiensis_contig_38910_28	#N/A
MAG_32_Kuenenia_stuttgartiensis_contig_38910_29	#N/A
MAG_32_Kuenenia_stuttgartiensis_contig_38910_30	#N/A
MAG_32_Kuenenia_stuttgartiensis_contig_38910_31	#N/A
MAG_32_Kuenenia_stuttgartiensis_contig_38910_34	#N/A
MAG_32_Kuenenia_stuttgartiensis_contig_38910_35	#N/A
MAG_32_Kuenenia_stuttgartiensis_contig_38910_36	#N/A
MAG_32_Kuenenia_stuttgartiensis_contig_38910_37	#N/A
MAG_32_Kuenenia_stuttgartiensis_contig_38910_38	#N/A
MAG_32_Kuenenia_stuttgartiensis_contig_38910_39	#N/A
MAG_32_Kuenenia_stuttgartiensis_contig_38910_40	#N/A
MAG_32_Kuenenia_stuttgartiensis_contig_38910_41	#N/A
MAG_32_Kuenenia_stuttgartiensis_contig_38910_42	#N/A
MAG_32_Kuenenia_stuttgartiensis_contig_38910_43	#N/A
MAG_32_Kuenenia_stuttgartiensis_contig_38910_44	#N/A
MAG_32_Kuenenia_stuttgartiensis_contig_38910_45	#N/A
MAG_32_Kuenenia_stuttgartiensis_contig_39286_2	#N/A
MAG_32_Kuenenia_stuttgartiensis_contig_39286_3	#N/A
MAG_32_Kuenenia_stuttgartiensis_contig_39286_4	#N/A
MAG_32_Kuenenia_stuttgartiensis_contig_39286_5	#N/A
MAG_32_Kuenenia_stuttgartiensis_contig_39286_6	#N/A
MAG_32_Kuenenia_stuttgartiensis_contig_39286_7	#N/A
MAG_32_Kuenenia_stuttgartiensis_contig_39286_8	#N/A
MAG_32_Kuenenia_stuttgartiensis_contig_39286_9	#N/A
MAG_32_Kuenenia_stuttgartiensis_contig_39286_10	#N/A
MAG_32_Kuenenia_stuttgartiensis_contig_39286_11	#N/A
MAG_32_Kuenenia_stuttgartiensis_contig_39286_12	#N/A
MAG_32_Kuenenia_stuttgartiensis_contig_39286_13	#N/A
MAG_32_Kuenenia_stuttgartiensis_contig_39286_14	#N/A
MAG_32_Kuenenia_stuttgartiensis_contig_39286_15	#N/A
MAG_32_Kuenenia_stuttgartiensis_contig_39286_16	#N/A
MAG_32_Kuenenia_stuttgartiensis_contig_39286_17	#N/A
MAG_32_Kuenenia_stuttgartiensis_contig_39286_18	#N/A
MAG_32_Kuenenia_stuttgartiensis_contig_39286_19	#N/A
MAG_32_Kuenenia_stuttgartiensis_contig_39286_20	#N/A
MAG_32_Kuenenia_stuttgartiensis_contig_39286_21	#N/A
MAG_32_Kuenenia_stuttgartiensis_contig_39591_2	#N/A
MAG_32_Kuenenia_stuttgartiensis_contig_39591_3	#N/A
MAG_32_Kuenenia_stuttgartiensis_contig_39591_4	#N/A
MAG_32_Kuenenia_stuttgartiensis_contig_39591_5	#N/A
MAG_32_Kuenenia_stuttgartiensis_contig_39591_6	#N/A
MAG_32_Kuenenia_stuttgartiensis_contig_39591_7	#N/A
MAG_32_Kuenenia_stuttgartiensis_contig_39591_8	#N/A
MAG_32_Kuenenia_stuttgartiensis_contig_39591_9	#N/A
MAG_32_Kuenenia_stuttgartiensis_contig_39591_10	#N/A
MAG_32_Kuenenia_stuttgartiensis_contig_39591_11	#N/A
MAG_32_Kuenenia_stuttgartiensis_contig_39591_12	#N/A
MAG_32_Kuenenia_stuttgartiensis_contig_39591_13	#N/A
MAG_32_Kuenenia_stuttgartiensis_contig_39591_14	#N/A
MAG_32_Kuenenia_stuttgartiensis_contig_39591_15	#N/A
MAG_32_Kuenenia_stuttgartiensis_contig_39591_16	#N/A
MAG_32_Kuenenia_stuttgartiensis_contig_39591_17	#N/A
MAG_32_Kuenenia_stuttgartiensis_contig_39591_18	#N/A
MAG_32_Kuenenia_stuttgartiensis_contig_39591_19	#N/A
MAG_32_Kuenenia_stuttgartiensis_contig_39595_2	#N/A
MAG_32_Kuenenia_stuttgartiensis_contig_39595_3	#N/A
MAG_32_Kuenenia_stuttgartiensis_contig_39595_4	#N/A
MAG_32_Kuenenia_stuttgartiensis_contig_39595_5	#N/A
MAG_32_Kuenenia_stuttgartiensis_contig_39595_6	#N/A
MAG_32_Kuenenia_stuttgartiensis_contig_39595_7	#N/A
MAG_32_Kuenenia_stuttgartiensis_contig_39595_8	#N/A
MAG_32_Kuenenia_stuttgartiensis_contig_39595_9	#N/A
MAG_32_Kuenenia_stuttgartiensis_contig_39595_10	#N/A
MAG_32_Kuenenia_stuttgartiensis_contig_39595_11	#N/A
MAG_32_Kuenenia_stuttgartiensis_contig_39595_12	#N/A
MAG_32_Kuenenia_stuttgartiensis_contig_39595_13	#N/A
MAG_32_Kuenenia_stuttgartiensis_contig_39595_14	#N/A
MAG_32_Kuenenia_stuttgartiensis_contig_39595_15	#N/A
MAG_32_Kuenenia_stuttgartiensis_contig_39595_16	#N/A
MAG_32_Kuenenia_stuttgartiensis_contig_39595_17	#N/A
MAG_32_Kuenenia_stuttgartiensis_contig_39595_18	#N/A
MAG_32_Kuenenia_stuttgartiensis_contig_39595_19	#N/A
MAG_32_Kuenenia_stuttgartiensis_contig_39595_20	#N/A
MAG_32_Kuenenia_stuttgartiensis_contig_39595_21	#N/A
MAG_32_Kuenenia_stuttgartiensis_contig_39595_22	#N/A
MAG_32_Kuenenia_stuttgartiensis_contig_41567_3	#N/A
MAG_32_Kuenenia_stuttgartiensis_contig_41567_4	#N/A
MAG_32_Kuenenia_stuttgartiensis_contig_41567_5	#N/A
MAG_32_Kuenenia_stuttgartiensis_contig_41567_6	#N/A
MAG_32_Kuenenia_stuttgartiensis_contig_41567_7	#N/A
MAG_32_Kuenenia_stuttgartiensis_contig_41567_8	#N/A
MAG_32_Kuenenia_stuttgartiensis_contig_41567_9	#N/A
MAG_32_Kuenenia_stuttgartiensis_contig_41567_10	#N/A
MAG_32_Kuenenia_stuttgartiensis_contig_41567_11	#N/A
MAG_32_Kuenenia_stuttgartiensis_contig_41567_12	#N/A
MAG_32_Kuenenia_stuttgartiensis_contig_41567_13	#N/A
MAG_32_Kuenenia_stuttgartiensis_contig_41567_14	#N/A
MAG_32_Kuenenia_stuttgartiensis_contig_41567_15	#N/A
MAG_32_Kuenenia_stuttgartiensis_contig_41567_17	#N/A
MAG_32_Kuenenia_stuttgartiensis_contig_41567_18	#N/A
MAG_32_Kuenenia_stuttgartiensis_contig_41567_20	#N/A
MAG_32_Kuenenia_stuttgartiensis_contig_41611_1	#N/A
MAG_32_Kuenenia_stuttgartiensis_contig_41611_3	#N/A
MAG_32_Kuenenia_stuttgartiensis_contig_41611_6	#N/A
MAG_32_Kuenenia_stuttgartiensis_contig_42889_1	#N/A
MAG_32_Kuenenia_stuttgartiensis_contig_42889_3	#N/A
MAG_32_Kuenenia_stuttgartiensis_contig_42889_4	#N/A
MAG_32_Kuenenia_stuttgartiensis_contig_42889_6	#N/A
MAG_32_Kuenenia_stuttgartiensis_contig_42889_7	#N/A
MAG_32_Kuenenia_stuttgartiensis_contig_42889_8	#N/A
MAG_32_Kuenenia_stuttgartiensis_contig_42889_9	#N/A
MAG_32_Kuenenia_stuttgartiensis_contig_42889_10	#N/A
MAG_32_Kuenenia_stuttgartiensis_contig_42889_11	#N/A
MAG_32_Kuenenia_stuttgartiensis_contig_42889_12	#N/A
MAG_32_Kuenenia_stuttgartiensis_contig_42889_13	#N/A
MAG_32_Kuenenia_stuttgartiensis_contig_42889_14	#N/A
MAG_32_Kuenenia_stuttgartiensis_contig_42889_15	#N/A
MAG_32_Kuenenia_stuttgartiensis_contig_42889_16	#N/A
MAG_32_Kuenenia_stuttgartiensis_contig_42889_17	#N/A
MAG_32_Kuenenia_stuttgartiensis_contig_42889_18	#N/A
MAG_32_Kuenenia_stuttgartiensis_contig_42889_20	#N/A
MAG_32_Kuenenia_stuttgartiensis_contig_42889_21	#N/A
MAG_32_Kuenenia_stuttgartiensis_contig_42889_22	#N/A
MAG_32_Kuenenia_stuttgartiensis_contig_42889_23	#N/A
MAG_32_Kuenenia_stuttgartiensis_contig_42889_24	#N/A
MAG_32_Kuenenia_stuttgartiensis_contig_42889_25	#N/A
MAG_32_Kuenenia_stuttgartiensis_contig_42889_27	#N/A
MAG_32_Kuenenia_stuttgartiensis_contig_42889_28	#N/A
MAG_32_Kuenenia_stuttgartiensis_contig_42889_30	#N/A
MAG_32_Kuenenia_stuttgartiensis_contig_42889_31	#N/A
MAG_32_Kuenenia_stuttgartiensis_contig_42889_32	#N/A
MAG_32_Kuenenia_stuttgartiensis_contig_42889_33	#N/A
MAG_32_Kuenenia_stuttgartiensis_contig_42889_34	#N/A
MAG_32_Kuenenia_stuttgartiensis_contig_42889_35	#N/A
MAG_32_Kuenenia_stuttgartiensis_contig_42969_1	#N/A
MAG_32_Kuenenia_stuttgartiensis_contig_42969_2	#N/A
MAG_32_Kuenenia_stuttgartiensis_contig_42969_3	#N/A
MAG_32_Kuenenia_stuttgartiensis_contig_42969_4	#N/A
MAG_32_Kuenenia_stuttgartiensis_contig_42969_5	#N/A
MAG_32_Kuenenia_stuttgartiensis_contig_42969_6	#N/A
MAG_32_Kuenenia_stuttgartiensis_contig_42969_7	#N/A
MAG_32_Kuenenia_stuttgartiensis_contig_43223_1	#N/A
MAG_32_Kuenenia_stuttgartiensis_contig_43223_2	#N/A
MAG_32_Kuenenia_stuttgartiensis_contig_43223_3	#N/A
MAG_32_Kuenenia_stuttgartiensis_contig_43223_4	#N/A
MAG_32_Kuenenia_stuttgartiensis_contig_43223_5	#N/A
MAG_32_Kuenenia_stuttgartiensis_contig_43223_6	#N/A
MAG_32_Kuenenia_stuttgartiensis_contig_43764_1	#N/A
MAG_32_Kuenenia_stuttgartiensis_contig_43764_2	#N/A
MAG_32_Kuenenia_stuttgartiensis_contig_43764_3	#N/A
MAG_32_Kuenenia_stuttgartiensis_contig_43764_4	#N/A
MAG_32_Kuenenia_stuttgartiensis_contig_43764_5	#N/A
MAG_32_Kuenenia_stuttgartiensis_contig_43764_6	#N/A
MAG_32_Kuenenia_stuttgartiensis_contig_43764_7	#N/A
MAG_32_Kuenenia_stuttgartiensis_contig_45252_1	#N/A
MAG_32_Kuenenia_stuttgartiensis_contig_45252_2	#N/A
MAG_32_Kuenenia_stuttgartiensis_contig_45252_3	#N/A
MAG_32_Kuenenia_stuttgartiensis_contig_45252_4	#N/A
MAG_32_Kuenenia_stuttgartiensis_contig_45252_5	#N/A
MAG_32_Kuenenia_stuttgartiensis_contig_45252_6	#N/A
MAG_32_Kuenenia_stuttgartiensis_contig_45252_7	#N/A
MAG_32_Kuenenia_stuttgartiensis_contig_45252_8	#N/A
MAG_32_Kuenenia_stuttgartiensis_contig_45252_9	#N/A
MAG_32_Kuenenia_stuttgartiensis_contig_45252_10	#N/A
MAG_32_Kuenenia_stuttgartiensis_contig_45252_11	#N/A
MAG_32_Kuenenia_stuttgartiensis_contig_45252_12	#N/A
MAG_32_Kuenenia_stuttgartiensis_contig_45252_13	#N/A
MAG_32_Kuenenia_stuttgartiensis_contig_45252_14	#N/A
MAG_32_Kuenenia_stuttgartiensis_contig_45252_15	#N/A
MAG_32_Kuenenia_stuttgartiensis_contig_45252_16	#N/A
MAG_32_Kuenenia_stuttgartiensis_contig_45252_17	#N/A
MAG_32_Kuenenia_stuttgartiensis_contig_45485_1	#N/A
MAG_32_Kuenenia_stuttgartiensis_contig_45485_2	#N/A
MAG_32_Kuenenia_stuttgartiensis_contig_45485_3	#N/A
MAG_32_Kuenenia_stuttgartiensis_contig_45485_4	#N/A
MAG_32_Kuenenia_stuttgartiensis_contig_45485_5	#N/A
MAG_32_Kuenenia_stuttgartiensis_contig_45485_6	#N/A
MAG_32_Kuenenia_stuttgartiensis_contig_45485_7	#N/A
MAG_32_Kuenenia_stuttgartiensis_contig_45485_8	#N/A
MAG_32_Kuenenia_stuttgartiensis_contig_45485_9	#N/A
MAG_32_Kuenenia_stuttgartiensis_contig_45485_10	#N/A
MAG_32_Kuenenia_stuttgartiensis_contig_45485_11	#N/A
MAG_32_Kuenenia_stuttgartiensis_contig_45485_12	#N/A
MAG_32_Kuenenia_stuttgartiensis_contig_45485_13	#N/A
MAG_32_Kuenenia_stuttgartiensis_contig_45485_14	#N/A
MAG_32_Kuenenia_stuttgartiensis_contig_45485_15	#N/A
MAG_32_Kuenenia_stuttgartiensis_contig_45485_16	#N/A
MAG_32_Kuenenia_stuttgartiensis_contig_45485_17	#N/A
MAG_32_Kuenenia_stuttgartiensis_contig_45485_18	#N/A
MAG_32_Kuenenia_stuttgartiensis_contig_45485_19	#N/A
MAG_32_Kuenenia_stuttgartiensis_contig_45485_20	#N/A
MAG_32_Kuenenia_stuttgartiensis_contig_45485_21	#N/A
MAG_32_Kuenenia_stuttgartiensis_contig_45485_22	#N/A
MAG_32_Kuenenia_stuttgartiensis_contig_45485_23	#N/A
MAG_32_Kuenenia_stuttgartiensis_contig_45485_24	#N/A
MAG_32_Kuenenia_stuttgartiensis_contig_45485_25	#N/A
MAG_32_Kuenenia_stuttgartiensis_contig_45485_26	#N/A
MAG_32_Kuenenia_stuttgartiensis_contig_45485_27	#N/A
MAG_32_Kuenenia_stuttgartiensis_contig_45485_28	#N/A
MAG_32_Kuenenia_stuttgartiensis_contig_45485_29	#N/A
MAG_32_Kuenenia_stuttgartiensis_contig_45485_30	#N/A
MAG_32_Kuenenia_stuttgartiensis_contig_45485_36	#N/A
MAG_32_Kuenenia_stuttgartiensis_contig_45485_39	#N/A
MAG_32_Kuenenia_stuttgartiensis_contig_45485_42	#N/A
MAG_32_Kuenenia_stuttgartiensis_contig_45543_1	#N/A
MAG_32_Kuenenia_stuttgartiensis_contig_45543_2	#N/A
MAG_32_Kuenenia_stuttgartiensis_contig_45727_2	#N/A
MAG_32_Kuenenia_stuttgartiensis_contig_45727_3	#N/A
MAG_32_Kuenenia_stuttgartiensis_contig_48983_1	#N/A
MAG_32_Kuenenia_stuttgartiensis_contig_48983_2	#N/A
MAG_32_Kuenenia_stuttgartiensis_contig_49784_1	#N/A
MAG_32_Kuenenia_stuttgartiensis_contig_49784_2	#N/A
MAG_32_Kuenenia_stuttgartiensis_contig_49784_4	#N/A
MAG_32_Kuenenia_stuttgartiensis_contig_49784_5	#N/A
MAG_32_Kuenenia_stuttgartiensis_contig_50261_2	#N/A
MAG_32_Kuenenia_stuttgartiensis_contig_50261_3	#N/A
MAG_32_Kuenenia_stuttgartiensis_contig_50261_4	#N/A
MAG_32_Kuenenia_stuttgartiensis_contig_50261_5	#N/A
MAG_32_Kuenenia_stuttgartiensis_contig_50261_6	#N/A
MAG_32_Kuenenia_stuttgartiensis_contig_50261_7	#N/A
MAG_32_Kuenenia_stuttgartiensis_contig_50261_8	#N/A
MAG_32_Kuenenia_stuttgartiensis_contig_50261_9	#N/A
MAG_32_Kuenenia_stuttgartiensis_contig_50261_10	#N/A
MAG_32_Kuenenia_stuttgartiensis_contig_50261_11	#N/A
MAG_32_Kuenenia_stuttgartiensis_contig_50261_12	#N/A
MAG_32_Kuenenia_stuttgartiensis_contig_50261_13	#N/A
MAG_32_Kuenenia_stuttgartiensis_contig_50261_14	#N/A
MAG_32_Kuenenia_stuttgartiensis_contig_50261_15	#N/A
MAG_32_Kuenenia_stuttgartiensis_contig_50261_16	#N/A
MAG_32_Kuenenia_stuttgartiensis_contig_50261_17	#N/A
MAG_32_Kuenenia_stuttgartiensis_contig_50261_18	#N/A
MAG_32_Kuenenia_stuttgartiensis_contig_50261_19	#N/A
MAG_32_Kuenenia_stuttgartiensis_contig_50261_20	#N/A
MAG_32_Kuenenia_stuttgartiensis_contig_50261_21	#N/A
MAG_32_Kuenenia_stuttgartiensis_contig_50261_22	#N/A
MAG_32_Kuenenia_stuttgartiensis_contig_50261_24	#N/A
MAG_32_Kuenenia_stuttgartiensis_contig_50261_25	#N/A
MAG_32_Kuenenia_stuttgartiensis_contig_50261_28	#N/A
MAG_32_Kuenenia_stuttgartiensis_contig_52038_1	#N/A
MAG_32_Kuenenia_stuttgartiensis_contig_52038_2	#N/A
MAG_32_Kuenenia_stuttgartiensis_contig_52038_3	#N/A
MAG_32_Kuenenia_stuttgartiensis_contig_52038_4	#N/A
MAG_32_Kuenenia_stuttgartiensis_contig_52038_5	#N/A
MAG_32_Kuenenia_stuttgartiensis_contig_53038_1	#N/A
MAG_32_Kuenenia_stuttgartiensis_contig_53116_1	#N/A
MAG_32_Kuenenia_stuttgartiensis_contig_53116_2	#N/A
MAG_32_Kuenenia_stuttgartiensis_contig_53116_3	#N/A
MAG_32_Kuenenia_stuttgartiensis_contig_53116_5	#N/A
MAG_32_Kuenenia_stuttgartiensis_contig_53116_6	#N/A
MAG_32_Kuenenia_stuttgartiensis_contig_53116_7	#N/A
MAG_32_Kuenenia_stuttgartiensis_contig_53116_8	#N/A
MAG_32_Kuenenia_stuttgartiensis_contig_53116_9	#N/A
MAG_32_Kuenenia_stuttgartiensis_contig_53116_10	#N/A
MAG_32_Kuenenia_stuttgartiensis_contig_53116_11	#N/A
MAG_32_Kuenenia_stuttgartiensis_contig_53116_12	#N/A
MAG_32_Kuenenia_stuttgartiensis_contig_53116_13	#N/A
MAG_32_Kuenenia_stuttgartiensis_contig_53116_14	#N/A
MAG_32_Kuenenia_stuttgartiensis_contig_53116_15	#N/A
MAG_32_Kuenenia_stuttgartiensis_contig_53116_16	#N/A
MAG_32_Kuenenia_stuttgartiensis_contig_53116_17	#N/A
MAG_32_Kuenenia_stuttgartiensis_contig_53116_18	#N/A
MAG_32_Kuenenia_stuttgartiensis_contig_53116_19	#N/A
MAG_32_Kuenenia_stuttgartiensis_contig_53116_20	#N/A
MAG_32_Kuenenia_stuttgartiensis_contig_53116_21	#N/A
MAG_32_Kuenenia_stuttgartiensis_contig_53116_22	#N/A
MAG_32_Kuenenia_stuttgartiensis_contig_53116_23	#N/A
MAG_32_Kuenenia_stuttgartiensis_contig_53116_24	#N/A
MAG_32_Kuenenia_stuttgartiensis_contig_53116_25	#N/A
MAG_32_Kuenenia_stuttgartiensis_contig_53116_26	#N/A
MAG_32_Kuenenia_stuttgartiensis_contig_53116_28	#N/A
MAG_32_Kuenenia_stuttgartiensis_contig_53116_29	#N/A
MAG_32_Kuenenia_stuttgartiensis_contig_53116_30	#N/A
MAG_32_Kuenenia_stuttgartiensis_contig_53116_31	#N/A
MAG_32_Kuenenia_stuttgartiensis_contig_55661_1	#N/A
MAG_32_Kuenenia_stuttgartiensis_contig_55661_2	#N/A
MAG_32_Kuenenia_stuttgartiensis_contig_55661_3	#N/A
MAG_32_Kuenenia_stuttgartiensis_contig_56311_1	#N/A
MAG_32_Kuenenia_stuttgartiensis_contig_56311_2	#N/A
MAG_32_Kuenenia_stuttgartiensis_contig_56311_3	#N/A
MAG_32_Kuenenia_stuttgartiensis_contig_56494_1	#N/A
MAG_32_Kuenenia_stuttgartiensis_contig_56494_3	#N/A
MAG_32_Kuenenia_stuttgartiensis_contig_56494_4	#N/A
MAG_32_Kuenenia_stuttgartiensis_contig_56494_5	#N/A
MAG_32_Kuenenia_stuttgartiensis_contig_56494_6	#N/A
MAG_32_Kuenenia_stuttgartiensis_contig_56494_7	#N/A
MAG_32_Kuenenia_stuttgartiensis_contig_56494_8	#N/A
MAG_32_Kuenenia_stuttgartiensis_contig_56494_9	#N/A
MAG_32_Kuenenia_stuttgartiensis_contig_56494_10	#N/A
MAG_32_Kuenenia_stuttgartiensis_contig_56494_11	#N/A
MAG_32_Kuenenia_stuttgartiensis_contig_56494_12	#N/A
MAG_32_Kuenenia_stuttgartiensis_contig_56494_13	#N/A
MAG_32_Kuenenia_stuttgartiensis_contig_56494_14	#N/A
MAG_32_Kuenenia_stuttgartiensis_contig_56494_15	#N/A
MAG_32_Kuenenia_stuttgartiensis_contig_56494_16	#N/A
MAG_32_Kuenenia_stuttgartiensis_contig_56494_17	#N/A
MAG_32_Kuenenia_stuttgartiensis_contig_56494_18	#N/A
MAG_32_Kuenenia_stuttgartiensis_contig_56494_19	#N/A
MAG_32_Kuenenia_stuttgartiensis_contig_56494_20	#N/A
MAG_32_Kuenenia_stuttgartiensis_contig_56494_21	#N/A
MAG_32_Kuenenia_stuttgartiensis_contig_56494_22	#N/A
MAG_32_Kuenenia_stuttgartiensis_contig_56494_23	#N/A
MAG_32_Kuenenia_stuttgartiensis_contig_56805_1	#N/A
MAG_32_Kuenenia_stuttgartiensis_contig_56805_2	#N/A
MAG_32_Kuenenia_stuttgartiensis_contig_56805_3	#N/A
MAG_32_Kuenenia_stuttgartiensis_contig_56805_9	#N/A
MAG_32_Kuenenia_stuttgartiensis_contig_56805_12	#N/A
MAG_32_Kuenenia_stuttgartiensis_contig_56805_13	#N/A
MAG_32_Kuenenia_stuttgartiensis_contig_56805_14	#N/A
MAG_32_Kuenenia_stuttgartiensis_contig_56805_15	#N/A
MAG_32_Kuenenia_stuttgartiensis_contig_56805_16	#N/A
MAG_32_Kuenenia_stuttgartiensis_contig_56805_17	#N/A
MAG_32_Kuenenia_stuttgartiensis_contig_56805_18	#N/A
MAG_32_Kuenenia_stuttgartiensis_contig_56805_19	#N/A
MAG_32_Kuenenia_stuttgartiensis_contig_56805_20	#N/A
MAG_32_Kuenenia_stuttgartiensis_contig_56805_21	#N/A
MAG_32_Kuenenia_stuttgartiensis_contig_56805_22	#N/A
MAG_32_Kuenenia_stuttgartiensis_contig_56805_23	#N/A
MAG_32_Kuenenia_stuttgartiensis_contig_56805_25	#N/A
MAG_32_Kuenenia_stuttgartiensis_contig_56805_26	#N/A
MAG_32_Kuenenia_stuttgartiensis_contig_56805_27	#N/A
MAG_32_Kuenenia_stuttgartiensis_contig_56805_28	#N/A
MAG_32_Kuenenia_stuttgartiensis_contig_56805_29	#N/A
MAG_32_Kuenenia_stuttgartiensis_contig_59710_1	#N/A
MAG_32_Kuenenia_stuttgartiensis_contig_59710_2	#N/A
MAG_32_Kuenenia_stuttgartiensis_contig_59710_3	#N/A
MAG_32_Kuenenia_stuttgartiensis_contig_59710_4	#N/A
MAG_32_Kuenenia_stuttgartiensis_contig_59710_5	#N/A
MAG_32_Kuenenia_stuttgartiensis_contig_60383_1	#N/A
MAG_32_Kuenenia_stuttgartiensis_contig_61362_1	#N/A
MAG_32_Kuenenia_stuttgartiensis_contig_61657_1	#N/A
MAG_32_Kuenenia_stuttgartiensis_contig_61657_2	#N/A
MAG_32_Kuenenia_stuttgartiensis_contig_61657_3	#N/A
MAG_32_Kuenenia_stuttgartiensis_contig_61657_4	#N/A
MAG_32_Kuenenia_stuttgartiensis_contig_61657_5	#N/A
MAG_32_Kuenenia_stuttgartiensis_contig_61657_6	#N/A
MAG_32_Kuenenia_stuttgartiensis_contig_61657_7	#N/A
MAG_32_Kuenenia_stuttgartiensis_contig_61657_8	#N/A
MAG_32_Kuenenia_stuttgartiensis_contig_61657_10	#N/A
MAG_32_Kuenenia_stuttgartiensis_contig_61657_11	#N/A
MAG_32_Kuenenia_stuttgartiensis_contig_61657_12	#N/A
MAG_32_Kuenenia_stuttgartiensis_contig_61657_13	#N/A
MAG_32_Kuenenia_stuttgartiensis_contig_61657_14	#N/A
MAG_32_Kuenenia_stuttgartiensis_contig_64102_1	#N/A
MAG_32_Kuenenia_stuttgartiensis_contig_64102_2	#N/A
MAG_32_Kuenenia_stuttgartiensis_contig_64102_3	#N/A
MAG_32_Kuenenia_stuttgartiensis_contig_64102_4	#N/A
MAG_32_Kuenenia_stuttgartiensis_contig_64102_5	#N/A
MAG_32_Kuenenia_stuttgartiensis_contig_64102_6	#N/A
MAG_32_Kuenenia_stuttgartiensis_contig_64102_7	#N/A
MAG_32_Kuenenia_stuttgartiensis_contig_64102_8	#N/A
MAG_32_Kuenenia_stuttgartiensis_contig_64102_9	#N/A
MAG_32_Kuenenia_stuttgartiensis_contig_64102_10	#N/A
MAG_32_Kuenenia_stuttgartiensis_contig_64691_1	#N/A
MAG_32_Kuenenia_stuttgartiensis_contig_64691_10	#N/A
MAG_32_Kuenenia_stuttgartiensis_contig_64691_13	#N/A
MAG_32_Kuenenia_stuttgartiensis_contig_64691_14	#N/A
MAG_32_Kuenenia_stuttgartiensis_contig_64691_15	#N/A
MAG_32_Kuenenia_stuttgartiensis_contig_64691_16	#N/A
MAG_32_Kuenenia_stuttgartiensis_contig_64691_17	#N/A
MAG_32_Kuenenia_stuttgartiensis_contig_64691_18	#N/A
MAG_32_Kuenenia_stuttgartiensis_contig_64691_19	#N/A
MAG_32_Kuenenia_stuttgartiensis_contig_64691_20	#N/A
MAG_32_Kuenenia_stuttgartiensis_contig_64691_21	#N/A
MAG_32_Kuenenia_stuttgartiensis_contig_67535_1	#N/A
MAG_32_Kuenenia_stuttgartiensis_contig_67535_2	#N/A
MAG_32_Kuenenia_stuttgartiensis_contig_68756_3	#N/A
MAG_32_Kuenenia_stuttgartiensis_contig_68756_4	#N/A
MAG_32_Kuenenia_stuttgartiensis_contig_68756_5	#N/A
MAG_32_Kuenenia_stuttgartiensis_contig_68756_6	#N/A
MAG_32_Kuenenia_stuttgartiensis_contig_69083_1	#N/A
MAG_32_Kuenenia_stuttgartiensis_contig_69083_2	#N/A
MAG_32_Kuenenia_stuttgartiensis_contig_70724_1	#N/A
MAG_32_Kuenenia_stuttgartiensis_contig_70724_2	#N/A
MAG_32_Kuenenia_stuttgartiensis_contig_70724_3	#N/A
MAG_32_Kuenenia_stuttgartiensis_contig_70724_4	#N/A
MAG_32_Kuenenia_stuttgartiensis_contig_70724_5	#N/A
MAG_32_Kuenenia_stuttgartiensis_contig_70724_6	#N/A
MAG_32_Kuenenia_stuttgartiensis_contig_71178_1	#N/A
MAG_32_Kuenenia_stuttgartiensis_contig_71178_2	#N/A
MAG_32_Kuenenia_stuttgartiensis_contig_72404_1	#N/A
MAG_32_Kuenenia_stuttgartiensis_contig_72404_2	#N/A
MAG_32_Kuenenia_stuttgartiensis_contig_72404_3	#N/A
MAG_32_Kuenenia_stuttgartiensis_contig_72404_4	#N/A
MAG_32_Kuenenia_stuttgartiensis_contig_72404_5	#N/A
MAG_32_Kuenenia_stuttgartiensis_contig_72404_6	#N/A
MAG_32_Kuenenia_stuttgartiensis_contig_72404_7	#N/A
MAG_32_Kuenenia_stuttgartiensis_contig_72404_8	#N/A
MAG_32_Kuenenia_stuttgartiensis_contig_72525_1	#N/A
MAG_32_Kuenenia_stuttgartiensis_contig_72525_2	#N/A
MAG_32_Kuenenia_stuttgartiensis_contig_74924_1	#N/A
MAG_32_Kuenenia_stuttgartiensis_contig_74924_2	#N/A
MAG_32_Kuenenia_stuttgartiensis_contig_74924_3	#N/A
MAG_32_Kuenenia_stuttgartiensis_contig_74924_4	#N/A
MAG_32_Kuenenia_stuttgartiensis_contig_74924_5	#N/A
MAG_32_Kuenenia_stuttgartiensis_contig_74924_6	#N/A
MAG_32_Kuenenia_stuttgartiensis_contig_74924_7	#N/A
MAG_32_Kuenenia_stuttgartiensis_contig_74924_8	#N/A
MAG_32_Kuenenia_stuttgartiensis_contig_74924_9	#N/A
MAG_32_Kuenenia_stuttgartiensis_contig_74924_10	#N/A
MAG_32_Kuenenia_stuttgartiensis_contig_74924_11	#N/A
MAG_32_Kuenenia_stuttgartiensis_contig_74924_12	#N/A
MAG_32_Kuenenia_stuttgartiensis_contig_74924_13	#N/A
MAG_32_Kuenenia_stuttgartiensis_contig_74924_14	#N/A
MAG_32_Kuenenia_stuttgartiensis_contig_74924_15	#N/A
MAG_32_Kuenenia_stuttgartiensis_contig_74924_16	#N/A
MAG_32_Kuenenia_stuttgartiensis_contig_74924_17	#N/A
MAG_32_Kuenenia_stuttgartiensis_contig_74924_18	#N/A
MAG_32_Kuenenia_stuttgartiensis_contig_74924_19	#N/A
MAG_32_Kuenenia_stuttgartiensis_contig_74924_20	#N/A
MAG_32_Kuenenia_stuttgartiensis_contig_74924_21	#N/A
MAG_32_Kuenenia_stuttgartiensis_contig_74924_22	#N/A
MAG_32_Kuenenia_stuttgartiensis_contig_74924_23	#N/A
MAG_32_Kuenenia_stuttgartiensis_contig_74924_24	#N/A
MAG_32_Kuenenia_stuttgartiensis_contig_74924_25	#N/A
MAG_32_Kuenenia_stuttgartiensis_contig_74924_26	#N/A
MAG_32_Kuenenia_stuttgartiensis_contig_74924_27	#N/A
MAG_32_Kuenenia_stuttgartiensis_contig_74924_28	#N/A
MAG_32_Kuenenia_stuttgartiensis_contig_74924_29	#N/A
MAG_32_Kuenenia_stuttgartiensis_contig_74924_30	#N/A
MAG_32_Kuenenia_stuttgartiensis_contig_74924_31	#N/A
MAG_32_Kuenenia_stuttgartiensis_contig_74924_32	#N/A
MAG_32_Kuenenia_stuttgartiensis_contig_74924_33	#N/A
MAG_32_Kuenenia_stuttgartiensis_contig_75199_1	#N/A
MAG_32_Kuenenia_stuttgartiensis_contig_75199_2	#N/A
MAG_32_Kuenenia_stuttgartiensis_contig_75199_3	#N/A
MAG_32_Kuenenia_stuttgartiensis_contig_75199_4	#N/A
MAG_32_Kuenenia_stuttgartiensis_contig_75199_5	#N/A
MAG_32_Kuenenia_stuttgartiensis_contig_76097_1	#N/A
MAG_32_Kuenenia_stuttgartiensis_contig_76097_2	#N/A
MAG_32_Kuenenia_stuttgartiensis_contig_76097_3	#N/A
MAG_32_Kuenenia_stuttgartiensis_contig_76097_4	#N/A
MAG_32_Kuenenia_stuttgartiensis_contig_76097_5	#N/A
MAG_32_Kuenenia_stuttgartiensis_contig_76097_6	#N/A
MAG_32_Kuenenia_stuttgartiensis_contig_76097_8	#N/A
MAG_32_Kuenenia_stuttgartiensis_contig_76097_9	#N/A
MAG_32_Kuenenia_stuttgartiensis_contig_76097_10	#N/A
MAG_32_Kuenenia_stuttgartiensis_contig_76097_11	#N/A
MAG_32_Kuenenia_stuttgartiensis_contig_76097_12	#N/A
MAG_32_Kuenenia_stuttgartiensis_contig_76097_13	#N/A
MAG_32_Kuenenia_stuttgartiensis_contig_76857_1	#N/A
MAG_32_Kuenenia_stuttgartiensis_contig_76857_2	#N/A
MAG_32_Kuenenia_stuttgartiensis_contig_76857_3	#N/A
MAG_32_Kuenenia_stuttgartiensis_contig_76857_4	#N/A
MAG_32_Kuenenia_stuttgartiensis_contig_76857_5	#N/A
MAG_32_Kuenenia_stuttgartiensis_contig_77014_1	#N/A
MAG_32_Kuenenia_stuttgartiensis_contig_77014_2	#N/A
MAG_32_Kuenenia_stuttgartiensis_contig_77014_3	#N/A
MAG_32_Kuenenia_stuttgartiensis_contig_77014_4	#N/A
MAG_32_Kuenenia_stuttgartiensis_contig_77014_5	#N/A
MAG_32_Kuenenia_stuttgartiensis_contig_77014_6	#N/A
MAG_32_Kuenenia_stuttgartiensis_contig_77014_7	#N/A
MAG_32_Kuenenia_stuttgartiensis_contig_77014_8	#N/A
MAG_32_Kuenenia_stuttgartiensis_contig_77014_9	#N/A
MAG_32_Kuenenia_stuttgartiensis_contig_77014_10	#N/A
MAG_32_Kuenenia_stuttgartiensis_contig_77014_12	#N/A
MAG_32_Kuenenia_stuttgartiensis_contig_77014_13	#N/A
MAG_32_Kuenenia_stuttgartiensis_contig_77014_14	#N/A
MAG_32_Kuenenia_stuttgartiensis_contig_77014_15	#N/A
MAG_32_Kuenenia_stuttgartiensis_contig_77014_16	#N/A
MAG_32_Kuenenia_stuttgartiensis_contig_77014_17	#N/A
MAG_32_Kuenenia_stuttgartiensis_contig_78067_1	#N/A
MAG_32_Kuenenia_stuttgartiensis_contig_78067_2	#N/A
MAG_32_Kuenenia_stuttgartiensis_contig_78067_3	#N/A
MAG_32_Kuenenia_stuttgartiensis_contig_78335_1	#N/A
MAG_32_Kuenenia_stuttgartiensis_contig_78335_2	#N/A
MAG_32_Kuenenia_stuttgartiensis_contig_78335_4	#N/A
MAG_32_Kuenenia_stuttgartiensis_contig_78335_5	#N/A
MAG_32_Kuenenia_stuttgartiensis_contig_78335_6	#N/A
MAG_32_Kuenenia_stuttgartiensis_contig_78335_7	#N/A
MAG_32_Kuenenia_stuttgartiensis_contig_78335_8	#N/A
MAG_32_Kuenenia_stuttgartiensis_contig_78335_9	#N/A
MAG_32_Kuenenia_stuttgartiensis_contig_78335_10	#N/A
MAG_32_Kuenenia_stuttgartiensis_contig_78335_11	#N/A
MAG_32_Kuenenia_stuttgartiensis_contig_78335_12	#N/A
MAG_32_Kuenenia_stuttgartiensis_contig_78335_13	#N/A
MAG_32_Kuenenia_stuttgartiensis_contig_78335_15	#N/A
MAG_32_Kuenenia_stuttgartiensis_contig_78335_16	#N/A
MAG_32_Kuenenia_stuttgartiensis_contig_78335_17	#N/A
MAG_32_Kuenenia_stuttgartiensis_contig_78335_18	#N/A
MAG_32_Kuenenia_stuttgartiensis_contig_78368_2	#N/A
MAG_32_Kuenenia_stuttgartiensis_contig_78368_3	#N/A
MAG_32_Kuenenia_stuttgartiensis_contig_78368_4	#N/A
MAG_32_Kuenenia_stuttgartiensis_contig_78368_5	#N/A
MAG_32_Kuenenia_stuttgartiensis_contig_78368_6	#N/A
MAG_32_Kuenenia_stuttgartiensis_contig_78368_7	#N/A
MAG_32_Kuenenia_stuttgartiensis_contig_78368_8	#N/A
MAG_32_Kuenenia_stuttgartiensis_contig_78368_9	#N/A
MAG_32_Kuenenia_stuttgartiensis_contig_78368_10	#N/A
MAG_32_Kuenenia_stuttgartiensis_contig_78368_11	#N/A
MAG_32_Kuenenia_stuttgartiensis_contig_78368_12	#N/A
MAG_32_Kuenenia_stuttgartiensis_contig_78368_13	#N/A
MAG_32_Kuenenia_stuttgartiensis_contig_78368_14	#N/A
MAG_32_Kuenenia_stuttgartiensis_contig_78368_15	#N/A
MAG_32_Kuenenia_stuttgartiensis_contig_78368_16	#N/A
MAG_32_Kuenenia_stuttgartiensis_contig_78368_17	#N/A
MAG_32_Kuenenia_stuttgartiensis_contig_78368_18	#N/A
MAG_32_Kuenenia_stuttgartiensis_contig_78368_19	#N/A
MAG_32_Kuenenia_stuttgartiensis_contig_78368_20	#N/A
MAG_32_Kuenenia_stuttgartiensis_contig_78368_21	#N/A
MAG_32_Kuenenia_stuttgartiensis_contig_78805_1	#N/A
MAG_32_Kuenenia_stuttgartiensis_contig_78805_2	#N/A
MAG_32_Kuenenia_stuttgartiensis_contig_78805_3	#N/A
MAG_32_Kuenenia_stuttgartiensis_contig_78805_4	#N/A
MAG_32_Kuenenia_stuttgartiensis_contig_78805_5	#N/A
MAG_32_Kuenenia_stuttgartiensis_contig_78805_6	#N/A
MAG_32_Kuenenia_stuttgartiensis_contig_78805_7	#N/A
MAG_32_Kuenenia_stuttgartiensis_contig_78805_8	#N/A
MAG_32_Kuenenia_stuttgartiensis_contig_78805_9	#N/A
MAG_32_Kuenenia_stuttgartiensis_contig_78805_10	#N/A
MAG_32_Kuenenia_stuttgartiensis_contig_78805_11	#N/A
MAG_32_Kuenenia_stuttgartiensis_contig_78805_12	#N/A
MAG_32_Kuenenia_stuttgartiensis_contig_78805_13	#N/A
MAG_32_Kuenenia_stuttgartiensis_contig_78805_14	#N/A
MAG_32_Kuenenia_stuttgartiensis_contig_79867_1	#N/A
MAG_32_Kuenenia_stuttgartiensis_contig_79867_2	#N/A
MAG_32_Kuenenia_stuttgartiensis_contig_81321_1	#N/A
MAG_32_Kuenenia_stuttgartiensis_contig_81321_3	#N/A
MAG_32_Kuenenia_stuttgartiensis_contig_81672_1	#N/A
MAG_32_Kuenenia_stuttgartiensis_contig_81672_2	#N/A
MAG_32_Kuenenia_stuttgartiensis_contig_81672_3	#N/A
MAG_32_Kuenenia_stuttgartiensis_contig_81672_4	#N/A
MAG_32_Kuenenia_stuttgartiensis_contig_81672_8	#N/A
MAG_32_Kuenenia_stuttgartiensis_contig_81672_11	#N/A
MAG_32_Kuenenia_stuttgartiensis_contig_81672_12	#N/A
MAG_32_Kuenenia_stuttgartiensis_contig_81672_13	#N/A
MAG_32_Kuenenia_stuttgartiensis_contig_81672_14	#N/A
MAG_32_Kuenenia_stuttgartiensis_contig_81672_15	#N/A
MAG_32_Kuenenia_stuttgartiensis_contig_81672_16	#N/A
MAG_32_Kuenenia_stuttgartiensis_contig_81672_17	#N/A
MAG_32_Kuenenia_stuttgartiensis_contig_81672_18	#N/A
MAG_32_Kuenenia_stuttgartiensis_contig_81672_19	#N/A
MAG_32_Kuenenia_stuttgartiensis_contig_81672_20	#N/A
MAG_32_Kuenenia_stuttgartiensis_contig_81672_21	#N/A
MAG_32_Kuenenia_stuttgartiensis_contig_83060_1	#N/A
MAG_32_Kuenenia_stuttgartiensis_contig_83060_2	#N/A
MAG_32_Kuenenia_stuttgartiensis_contig_83060_3	#N/A
MAG_32_Kuenenia_stuttgartiensis_contig_83060_4	#N/A
MAG_32_Kuenenia_stuttgartiensis_contig_83060_5	#N/A
MAG_32_Kuenenia_stuttgartiensis_contig_83060_6	#N/A
MAG_32_Kuenenia_stuttgartiensis_contig_83060_7	#N/A
MAG_32_Kuenenia_stuttgartiensis_contig_83060_8	#N/A
MAG_32_Kuenenia_stuttgartiensis_contig_83060_9	#N/A
MAG_32_Kuenenia_stuttgartiensis_contig_83060_10	#N/A
MAG_32_Kuenenia_stuttgartiensis_contig_83060_11	#N/A
MAG_32_Kuenenia_stuttgartiensis_contig_83060_12	#N/A
MAG_32_Kuenenia_stuttgartiensis_contig_83060_13	#N/A
MAG_32_Kuenenia_stuttgartiensis_contig_83060_14	#N/A
MAG_32_Kuenenia_stuttgartiensis_contig_83060_15	#N/A
MAG_32_Kuenenia_stuttgartiensis_contig_83060_16	#N/A
MAG_32_Kuenenia_stuttgartiensis_contig_83090_1	#N/A
MAG_32_Kuenenia_stuttgartiensis_contig_83090_2	#N/A
MAG_32_Kuenenia_stuttgartiensis_contig_83090_3	#N/A
MAG_32_Kuenenia_stuttgartiensis_contig_83090_4	#N/A
MAG_32_Kuenenia_stuttgartiensis_contig_83090_5	#N/A
MAG_32_Kuenenia_stuttgartiensis_contig_83090_6	#N/A
MAG_32_Kuenenia_stuttgartiensis_contig_83090_7	#N/A
MAG_32_Kuenenia_stuttgartiensis_contig_83090_8	#N/A
MAG_32_Kuenenia_stuttgartiensis_contig_83622_1	#N/A
MAG_32_Kuenenia_stuttgartiensis_contig_83890_1	#N/A
MAG_32_Kuenenia_stuttgartiensis_contig_83890_2	#N/A
MAG_32_Kuenenia_stuttgartiensis_contig_83890_5	#N/A
MAG_32_Kuenenia_stuttgartiensis_contig_84045_1	#N/A
MAG_32_Kuenenia_stuttgartiensis_contig_84045_2	#N/A
MAG_32_Kuenenia_stuttgartiensis_contig_84045_3	#N/A
MAG_32_Kuenenia_stuttgartiensis_contig_84045_4	#N/A
MAG_32_Kuenenia_stuttgartiensis_contig_84045_5	#N/A
MAG_32_Kuenenia_stuttgartiensis_contig_84045_6	#N/A
MAG_32_Kuenenia_stuttgartiensis_contig_84045_7	#N/A
MAG_32_Kuenenia_stuttgartiensis_contig_84045_8	#N/A
MAG_32_Kuenenia_stuttgartiensis_contig_84045_9	#N/A
MAG_32_Kuenenia_stuttgartiensis_contig_84045_10	#N/A
MAG_32_Kuenenia_stuttgartiensis_contig_84045_11	#N/A
MAG_32_Kuenenia_stuttgartiensis_contig_84045_12	#N/A
MAG_32_Kuenenia_stuttgartiensis_contig_84045_13	#N/A
MAG_32_Kuenenia_stuttgartiensis_contig_84045_14	#N/A
MAG_32_Kuenenia_stuttgartiensis_contig_84045_15	#N/A
MAG_32_Kuenenia_stuttgartiensis_contig_84045_16	#N/A
MAG_32_Kuenenia_stuttgartiensis_contig_84045_17	#N/A
MAG_32_Kuenenia_stuttgartiensis_contig_84045_18	#N/A
MAG_32_Kuenenia_stuttgartiensis_contig_84045_19	#N/A
MAG_32_Kuenenia_stuttgartiensis_contig_84045_20	#N/A
MAG_32_Kuenenia_stuttgartiensis_contig_84045_21	#N/A
MAG_32_Kuenenia_stuttgartiensis_contig_84045_22	#N/A
MAG_32_Kuenenia_stuttgartiensis_contig_84337_1	#N/A
MAG_32_Kuenenia_stuttgartiensis_contig_84337_2	#N/A
MAG_32_Kuenenia_stuttgartiensis_contig_84337_3	#N/A
MAG_32_Kuenenia_stuttgartiensis_contig_84337_4	#N/A
MAG_32_Kuenenia_stuttgartiensis_contig_84337_5	#N/A
MAG_32_Kuenenia_stuttgartiensis_contig_84337_6	#N/A
MAG_32_Kuenenia_stuttgartiensis_contig_84337_7	#N/A
MAG_32_Kuenenia_stuttgartiensis_contig_84337_8	#N/A
MAG_32_Kuenenia_stuttgartiensis_contig_84337_9	#N/A
MAG_32_Kuenenia_stuttgartiensis_contig_84337_10	#N/A
MAG_32_Kuenenia_stuttgartiensis_contig_84337_11	#N/A
MAG_32_Kuenenia_stuttgartiensis_contig_84337_12	#N/A
MAG_32_Kuenenia_stuttgartiensis_contig_84337_15	#N/A
MAG_32_Kuenenia_stuttgartiensis_contig_84337_16	#N/A
MAG_32_Kuenenia_stuttgartiensis_contig_85124_3	#N/A
MAG_32_Kuenenia_stuttgartiensis_contig_85124_6	#N/A
MAG_32_Kuenenia_stuttgartiensis_contig_85124_8	#N/A
MAG_32_Kuenenia_stuttgartiensis_contig_85124_10	#N/A
MAG_32_Kuenenia_stuttgartiensis_contig_85346_1	#N/A
MAG_32_Kuenenia_stuttgartiensis_contig_85346_2	#N/A
MAG_32_Kuenenia_stuttgartiensis_contig_85346_3	#N/A
MAG_32_Kuenenia_stuttgartiensis_contig_85346_4	#N/A
MAG_32_Kuenenia_stuttgartiensis_contig_85346_5	#N/A
MAG_32_Kuenenia_stuttgartiensis_contig_85346_6	#N/A
MAG_32_Kuenenia_stuttgartiensis_contig_85346_7	#N/A
MAG_32_Kuenenia_stuttgartiensis_contig_85346_8	#N/A
MAG_32_Kuenenia_stuttgartiensis_contig_85346_9	#N/A
MAG_32_Kuenenia_stuttgartiensis_contig_85346_10	#N/A
MAG_32_Kuenenia_stuttgartiensis_contig_85346_11	#N/A
MAG_32_Kuenenia_stuttgartiensis_contig_85346_12	#N/A
MAG_32_Kuenenia_stuttgartiensis_contig_85346_13	#N/A
MAG_32_Kuenenia_stuttgartiensis_contig_85346_14	#N/A
MAG_32_Kuenenia_stuttgartiensis_contig_85346_15	#N/A
MAG_32_Kuenenia_stuttgartiensis_contig_85346_16	#N/A
MAG_32_Kuenenia_stuttgartiensis_contig_85346_17	#N/A
MAG_32_Kuenenia_stuttgartiensis_contig_85850_1	#N/A
MAG_32_Kuenenia_stuttgartiensis_contig_86599_1	#N/A
MAG_32_Kuenenia_stuttgartiensis_contig_86599_2	#N/A
MAG_32_Kuenenia_stuttgartiensis_contig_86599_3	#N/A
MAG_32_Kuenenia_stuttgartiensis_contig_86738_1	#N/A
MAG_32_Kuenenia_stuttgartiensis_contig_86738_2	#N/A
MAG_32_Kuenenia_stuttgartiensis_contig_86738_3	#N/A
MAG_32_Kuenenia_stuttgartiensis_contig_86738_4	#N/A
MAG_32_Kuenenia_stuttgartiensis_contig_87523_1	#N/A
MAG_32_Kuenenia_stuttgartiensis_contig_87523_2	#N/A
MAG_32_Kuenenia_stuttgartiensis_contig_88021_2	#N/A
MAG_32_Kuenenia_stuttgartiensis_contig_88021_3	#N/A
MAG_32_Kuenenia_stuttgartiensis_contig_88021_5	#N/A
MAG_32_Kuenenia_stuttgartiensis_contig_88021_6	#N/A
MAG_32_Kuenenia_stuttgartiensis_contig_88021_7	#N/A
MAG_32_Kuenenia_stuttgartiensis_contig_88021_8	#N/A
MAG_32_Kuenenia_stuttgartiensis_contig_88021_9	#N/A
MAG_32_Kuenenia_stuttgartiensis_contig_88400_2	#N/A
MAG_32_Kuenenia_stuttgartiensis_contig_88400_6	#N/A
MAG_32_Kuenenia_stuttgartiensis_contig_88918_2	#N/A
MAG_32_Kuenenia_stuttgartiensis_contig_88918_8	#N/A
MAG_32_Kuenenia_stuttgartiensis_contig_88918_9	#N/A
MAG_32_Kuenenia_stuttgartiensis_contig_88918_18	#N/A
MAG_32_Kuenenia_stuttgartiensis_contig_88918_22	#N/A
MAG_32_Kuenenia_stuttgartiensis_contig_88918_23	#N/A
MAG_32_Kuenenia_stuttgartiensis_contig_88918_24	#N/A
MAG_32_Kuenenia_stuttgartiensis_contig_88918_25	#N/A
MAG_32_Kuenenia_stuttgartiensis_contig_88918_26	#N/A
MAG_32_Kuenenia_stuttgartiensis_contig_88918_27	#N/A
MAG_32_Kuenenia_stuttgartiensis_contig_89133_1	#N/A
MAG_32_Kuenenia_stuttgartiensis_contig_89133_3	#N/A
MAG_32_Kuenenia_stuttgartiensis_contig_89133_4	#N/A
MAG_32_Kuenenia_stuttgartiensis_contig_89133_5	#N/A
MAG_32_Kuenenia_stuttgartiensis_contig_89133_6	#N/A
MAG_32_Kuenenia_stuttgartiensis_contig_89133_7	#N/A
MAG_32_Kuenenia_stuttgartiensis_contig_89133_8	#N/A
MAG_32_Kuenenia_stuttgartiensis_contig_89133_9	#N/A
MAG_32_Kuenenia_stuttgartiensis_contig_89133_10	#N/A
MAG_32_Kuenenia_stuttgartiensis_contig_89133_11	#N/A
MAG_32_Kuenenia_stuttgartiensis_contig_89133_12	#N/A
MAG_32_Kuenenia_stuttgartiensis_contig_89133_13	#N/A
MAG_32_Kuenenia_stuttgartiensis_contig_89133_14	#N/A
MAG_32_Kuenenia_stuttgartiensis_contig_89133_15	#N/A
MAG_32_Kuenenia_stuttgartiensis_contig_89133_16	#N/A
MAG_32_Kuenenia_stuttgartiensis_contig_89133_17	#N/A
MAG_32_Kuenenia_stuttgartiensis_contig_89133_18	#N/A
MAG_32_Kuenenia_stuttgartiensis_contig_89133_19	#N/A
MAG_32_Kuenenia_stuttgartiensis_contig_89133_20	#N/A
MAG_32_Kuenenia_stuttgartiensis_contig_89133_21	#N/A
MAG_32_Kuenenia_stuttgartiensis_contig_89133_22	#N/A
MAG_32_Kuenenia_stuttgartiensis_contig_89133_23	#N/A
MAG_32_Kuenenia_stuttgartiensis_contig_89133_24	#N/A
MAG_32_Kuenenia_stuttgartiensis_contig_89133_25	#N/A
MAG_32_Kuenenia_stuttgartiensis_contig_89133_26	#N/A
MAG_32_Kuenenia_stuttgartiensis_contig_89133_27	#N/A
MAG_32_Kuenenia_stuttgartiensis_contig_89133_29	#N/A
MAG_32_Kuenenia_stuttgartiensis_contig_89133_30	#N/A
MAG_32_Kuenenia_stuttgartiensis_contig_89133_31	#N/A
MAG_32_Kuenenia_stuttgartiensis_contig_89133_32	#N/A
MAG_32_Kuenenia_stuttgartiensis_contig_89133_33	#N/A
MAG_32_Kuenenia_stuttgartiensis_contig_89133_34	#N/A
MAG_32_Kuenenia_stuttgartiensis_contig_89133_35	#N/A
MAG_32_Kuenenia_stuttgartiensis_contig_89133_36	#N/A
MAG_32_Kuenenia_stuttgartiensis_contig_89133_37	#N/A
MAG_32_Kuenenia_stuttgartiensis_contig_89133_38	#N/A
MAG_32_Kuenenia_stuttgartiensis_contig_89133_39	#N/A
MAG_32_Kuenenia_stuttgartiensis_contig_89133_40	#N/A
MAG_32_Kuenenia_stuttgartiensis_contig_89133_41	#N/A
MAG_32_Kuenenia_stuttgartiensis_contig_89133_42	#N/A
MAG_32_Kuenenia_stuttgartiensis_contig_89133_43	#N/A
MAG_32_Kuenenia_stuttgartiensis_contig_89133_44	#N/A
MAG_32_Kuenenia_stuttgartiensis_contig_89133_45	#N/A
MAG_32_Kuenenia_stuttgartiensis_contig_89133_46	#N/A
MAG_32_Kuenenia_stuttgartiensis_contig_90955_1	#N/A
MAG_32_Kuenenia_stuttgartiensis_contig_90955_2	#N/A
MAG_32_Kuenenia_stuttgartiensis_contig_90955_3	#N/A
MAG_32_Kuenenia_stuttgartiensis_contig_90955_4	#N/A
MAG_32_Kuenenia_stuttgartiensis_contig_90955_5	#N/A
MAG_32_Kuenenia_stuttgartiensis_contig_90955_6	#N/A
MAG_32_Kuenenia_stuttgartiensis_contig_90955_7	#N/A
MAG_32_Kuenenia_stuttgartiensis_contig_90955_8	#N/A
MAG_32_Kuenenia_stuttgartiensis_contig_92435_1	#N/A
MAG_32_Kuenenia_stuttgartiensis_contig_92435_2	#N/A
MAG_32_Kuenenia_stuttgartiensis_contig_92435_3	#N/A
MAG_32_Kuenenia_stuttgartiensis_contig_92832_3	#N/A
MAG_32_Kuenenia_stuttgartiensis_contig_93191_2	#N/A
MAG_32_Kuenenia_stuttgartiensis_contig_93278_1	#N/A
MAG_32_Kuenenia_stuttgartiensis_contig_93278_2	#N/A
MAG_32_Kuenenia_stuttgartiensis_contig_93278_3	#N/A
MAG_32_Kuenenia_stuttgartiensis_contig_93278_4	#N/A
MAG_32_Kuenenia_stuttgartiensis_contig_93278_5	#N/A
MAG_32_Kuenenia_stuttgartiensis_contig_93278_6	#N/A
MAG_32_Kuenenia_stuttgartiensis_contig_93278_8	#N/A
MAG_32_Kuenenia_stuttgartiensis_contig_93278_9	#N/A
MAG_32_Kuenenia_stuttgartiensis_contig_93278_10	#N/A
MAG_32_Kuenenia_stuttgartiensis_contig_93278_11	#N/A
MAG_32_Kuenenia_stuttgartiensis_contig_93278_12	#N/A
MAG_32_Kuenenia_stuttgartiensis_contig_93278_13	#N/A
MAG_32_Kuenenia_stuttgartiensis_contig_93278_14	#N/A
MAG_32_Kuenenia_stuttgartiensis_contig_93278_15	#N/A
MAG_32_Kuenenia_stuttgartiensis_contig_93278_16	#N/A
MAG_32_Kuenenia_stuttgartiensis_contig_93278_17	#N/A
MAG_32_Kuenenia_stuttgartiensis_contig_93278_18	#N/A
MAG_32_Kuenenia_stuttgartiensis_contig_93278_19	#N/A
MAG_32_Kuenenia_stuttgartiensis_contig_93608_1	#N/A
MAG_32_Kuenenia_stuttgartiensis_contig_93608_2	#N/A
MAG_32_Kuenenia_stuttgartiensis_contig_93608_3	#N/A
MAG_32_Kuenenia_stuttgartiensis_contig_93608_4	#N/A
MAG_32_Kuenenia_stuttgartiensis_contig_93608_6	#N/A
MAG_32_Kuenenia_stuttgartiensis_contig_93608_7	#N/A
MAG_32_Kuenenia_stuttgartiensis_contig_93608_8	#N/A
MAG_32_Kuenenia_stuttgartiensis_contig_95496_1	#N/A
MAG_32_Kuenenia_stuttgartiensis_contig_95496_2	#N/A
MAG_32_Kuenenia_stuttgartiensis_contig_95496_3	#N/A
MAG_32_Kuenenia_stuttgartiensis_contig_95496_4	#N/A
MAG_32_Kuenenia_stuttgartiensis_contig_95496_5	#N/A
MAG_32_Kuenenia_stuttgartiensis_contig_95496_6	#N/A
MAG_32_Kuenenia_stuttgartiensis_contig_95496_7	#N/A
MAG_32_Kuenenia_stuttgartiensis_contig_95496_8	#N/A
MAG_32_Kuenenia_stuttgartiensis_contig_95496_9	#N/A
MAG_32_Kuenenia_stuttgartiensis_contig_97611_1	#N/A
MAG_32_Kuenenia_stuttgartiensis_contig_97611_2	#N/A
MAG_32_Kuenenia_stuttgartiensis_contig_97611_3	#N/A
MAG_32_Kuenenia_stuttgartiensis_contig_97611_4	#N/A
MAG_32_Kuenenia_stuttgartiensis_contig_97611_5	#N/A
MAG_32_Kuenenia_stuttgartiensis_contig_98153_2	#N/A
MAG_32_Kuenenia_stuttgartiensis_contig_101843_2	#N/A
MAG_32_Kuenenia_stuttgartiensis_contig_101843_4	#N/A
MAG_32_Kuenenia_stuttgartiensis_contig_101843_5	#N/A
MAG_32_Kuenenia_stuttgartiensis_contig_101843_6	#N/A
MAG_32_Kuenenia_stuttgartiensis_contig_101843_7	#N/A
MAG_32_Kuenenia_stuttgartiensis_contig_101843_8	#N/A
MAG_32_Kuenenia_stuttgartiensis_contig_101843_9	#N/A
MAG_32_Kuenenia_stuttgartiensis_contig_101843_10	#N/A
MAG_32_Kuenenia_stuttgartiensis_contig_101843_11	#N/A
MAG_32_Kuenenia_stuttgartiensis_contig_101843_12	#N/A
MAG_32_Kuenenia_stuttgartiensis_contig_101931_1	#N/A
MAG_32_Kuenenia_stuttgartiensis_contig_101931_2	#N/A
MAG_32_Kuenenia_stuttgartiensis_contig_101931_3	#N/A
MAG_32_Kuenenia_stuttgartiensis_contig_101931_4	#N/A
MAG_32_Kuenenia_stuttgartiensis_contig_101931_5	#N/A
MAG_32_Kuenenia_stuttgartiensis_contig_101931_6	#N/A
MAG_32_Kuenenia_stuttgartiensis_contig_101931_7	#N/A
MAG_32_Kuenenia_stuttgartiensis_contig_101931_8	#N/A
MAG_32_Kuenenia_stuttgartiensis_contig_101931_9	#N/A
MAG_32_Kuenenia_stuttgartiensis_contig_101931_10	#N/A
MAG_32_Kuenenia_stuttgartiensis_contig_101931_11	#N/A
MAG_32_Kuenenia_stuttgartiensis_contig_101931_12	#N/A
MAG_32_Kuenenia_stuttgartiensis_contig_101931_13	#N/A
MAG_32_Kuenenia_stuttgartiensis_contig_101946_2	#N/A
MAG_32_Kuenenia_stuttgartiensis_contig_101946_3	#N/A
MAG_32_Kuenenia_stuttgartiensis_contig_101946_4	#N/A
MAG_32_Kuenenia_stuttgartiensis_contig_101946_5	#N/A
MAG_32_Kuenenia_stuttgartiensis_contig_101946_6	#N/A
MAG_32_Kuenenia_stuttgartiensis_contig_101946_7	#N/A
MAG_32_Kuenenia_stuttgartiensis_contig_101946_8	#N/A
MAG_32_Kuenenia_stuttgartiensis_contig_101946_11	#N/A
MAG_32_Kuenenia_stuttgartiensis_contig_101946_12	#N/A
MAG_32_Kuenenia_stuttgartiensis_contig_101946_13	#N/A
MAG_32_Kuenenia_stuttgartiensis_contig_101946_14	#N/A
MAG_32_Kuenenia_stuttgartiensis_contig_101946_16	#N/A
MAG_32_Kuenenia_stuttgartiensis_contig_101946_17	#N/A
MAG_32_Kuenenia_stuttgartiensis_contig_101946_18	#N/A
MAG_32_Kuenenia_stuttgartiensis_contig_101946_19	#N/A
MAG_32_Kuenenia_stuttgartiensis_contig_101946_20	#N/A
MAG_32_Kuenenia_stuttgartiensis_contig_101946_21	#N/A
MAG_32_Kuenenia_stuttgartiensis_contig_101946_22	#N/A
MAG_32_Kuenenia_stuttgartiensis_contig_102199_1	#N/A
MAG_32_Kuenenia_stuttgartiensis_contig_102199_2	#N/A
MAG_32_Kuenenia_stuttgartiensis_contig_102199_3	#N/A
MAG_32_Kuenenia_stuttgartiensis_contig_102199_4	#N/A
MAG_32_Kuenenia_stuttgartiensis_contig_102458_2	#N/A
MAG_32_Kuenenia_stuttgartiensis_contig_102458_3	#N/A
MAG_32_Kuenenia_stuttgartiensis_contig_102458_4	#N/A
MAG_32_Kuenenia_stuttgartiensis_contig_102458_6	#N/A
MAG_32_Kuenenia_stuttgartiensis_contig_102458_7	#N/A
MAG_32_Kuenenia_stuttgartiensis_contig_102458_8	#N/A
MAG_32_Kuenenia_stuttgartiensis_contig_102458_9	#N/A
MAG_32_Kuenenia_stuttgartiensis_contig_102458_10	#N/A
MAG_32_Kuenenia_stuttgartiensis_contig_102458_11	#N/A
MAG_32_Kuenenia_stuttgartiensis_contig_102458_12	#N/A
MAG_32_Kuenenia_stuttgartiensis_contig_102458_13	#N/A
MAG_32_Kuenenia_stuttgartiensis_contig_102458_14	#N/A
MAG_32_Kuenenia_stuttgartiensis_contig_102458_15	#N/A
MAG_32_Kuenenia_stuttgartiensis_contig_102458_16	#N/A
MAG_32_Kuenenia_stuttgartiensis_contig_102458_17	#N/A
MAG_32_Kuenenia_stuttgartiensis_contig_102458_18	#N/A
MAG_32_Kuenenia_stuttgartiensis_contig_102458_19	#N/A
MAG_32_Kuenenia_stuttgartiensis_contig_102458_20	#N/A
MAG_32_Kuenenia_stuttgartiensis_contig_102458_21	#N/A
MAG_32_Kuenenia_stuttgartiensis_contig_102458_22	#N/A
MAG_32_Kuenenia_stuttgartiensis_contig_102458_23	#N/A
MAG_32_Kuenenia_stuttgartiensis_contig_102458_26	#N/A
MAG_32_Kuenenia_stuttgartiensis_contig_102458_27	#N/A
MAG_32_Kuenenia_stuttgartiensis_contig_102458_28	#N/A
MAG_32_Kuenenia_stuttgartiensis_contig_102458_29	#N/A
MAG_32_Kuenenia_stuttgartiensis_contig_102934_2	#N/A
MAG_32_Kuenenia_stuttgartiensis_contig_102934_3	#N/A
MAG_32_Kuenenia_stuttgartiensis_contig_102934_4	#N/A
MAG_32_Kuenenia_stuttgartiensis_contig_102934_5	#N/A
MAG_32_Kuenenia_stuttgartiensis_contig_103078_1	#N/A
MAG_32_Kuenenia_stuttgartiensis_contig_103078_2	#N/A
MAG_32_Kuenenia_stuttgartiensis_contig_103078_3	#N/A
MAG_32_Kuenenia_stuttgartiensis_contig_103078_4	#N/A
MAG_32_Kuenenia_stuttgartiensis_contig_103078_5	#N/A
MAG_32_Kuenenia_stuttgartiensis_contig_103078_6	#N/A
MAG_32_Kuenenia_stuttgartiensis_contig_103078_7	#N/A
MAG_32_Kuenenia_stuttgartiensis_contig_103078_8	#N/A
MAG_32_Kuenenia_stuttgartiensis_contig_103078_9	#N/A
MAG_32_Kuenenia_stuttgartiensis_contig_103078_10	#N/A
MAG_32_Kuenenia_stuttgartiensis_contig_103078_11	#N/A
MAG_32_Kuenenia_stuttgartiensis_contig_103078_12	#N/A
MAG_32_Kuenenia_stuttgartiensis_contig_103078_13	#N/A
MAG_32_Kuenenia_stuttgartiensis_contig_103078_14	#N/A
MAG_32_Kuenenia_stuttgartiensis_contig_103078_15	#N/A
MAG_32_Kuenenia_stuttgartiensis_contig_103078_16	#N/A
MAG_32_Kuenenia_stuttgartiensis_contig_103078_17	#N/A
MAG_32_Kuenenia_stuttgartiensis_contig_103078_18	#N/A
MAG_32_Kuenenia_stuttgartiensis_contig_103078_19	#N/A
MAG_32_Kuenenia_stuttgartiensis_contig_103078_20	#N/A
MAG_32_Kuenenia_stuttgartiensis_contig_103261_1	#N/A
MAG_32_Kuenenia_stuttgartiensis_contig_103261_2	#N/A
MAG_32_Kuenenia_stuttgartiensis_contig_103261_3	#N/A
MAG_32_Kuenenia_stuttgartiensis_contig_103261_5	#N/A
MAG_32_Kuenenia_stuttgartiensis_contig_103261_6	#N/A
MAG_32_Kuenenia_stuttgartiensis_contig_103261_7	#N/A
MAG_32_Kuenenia_stuttgartiensis_contig_103261_8	#N/A
MAG_32_Kuenenia_stuttgartiensis_contig_103261_9	#N/A
MAG_32_Kuenenia_stuttgartiensis_contig_103261_10	#N/A
MAG_32_Kuenenia_stuttgartiensis_contig_103261_11	#N/A
MAG_32_Kuenenia_stuttgartiensis_contig_103261_12	#N/A
MAG_32_Kuenenia_stuttgartiensis_contig_103261_13	#N/A
MAG_32_Kuenenia_stuttgartiensis_contig_103261_14	#N/A
MAG_32_Kuenenia_stuttgartiensis_contig_103261_16	#N/A
MAG_32_Kuenenia_stuttgartiensis_contig_103261_17	#N/A
MAG_32_Kuenenia_stuttgartiensis_contig_103261_18	#N/A
MAG_32_Kuenenia_stuttgartiensis_contig_103261_19	#N/A
MAG_32_Kuenenia_stuttgartiensis_contig_103261_20	#N/A
MAG_32_Kuenenia_stuttgartiensis_contig_103261_21	#N/A
MAG_32_Kuenenia_stuttgartiensis_contig_103261_22	#N/A
MAG_32_Kuenenia_stuttgartiensis_contig_103261_23	#N/A
MAG_32_Kuenenia_stuttgartiensis_contig_103261_24	#N/A
MAG_32_Kuenenia_stuttgartiensis_contig_103261_25	#N/A
MAG_32_Kuenenia_stuttgartiensis_contig_103861_4	#N/A
MAG_32_Kuenenia_stuttgartiensis_contig_103861_7	#N/A
MAG_32_Kuenenia_stuttgartiensis_contig_103861_8	#N/A
MAG_32_Kuenenia_stuttgartiensis_contig_103861_18	#N/A
MAG_32_Kuenenia_stuttgartiensis_contig_104615_2	#N/A
MAG_32_Kuenenia_stuttgartiensis_contig_104615_5	#N/A
MAG_32_Kuenenia_stuttgartiensis_contig_104615_6	#N/A
MAG_32_Kuenenia_stuttgartiensis_contig_104615_7	#N/A
MAG_32_Kuenenia_stuttgartiensis_contig_104615_8	#N/A
MAG_32_Kuenenia_stuttgartiensis_contig_104615_9	#N/A
MAG_32_Kuenenia_stuttgartiensis_contig_104615_10	#N/A
MAG_32_Kuenenia_stuttgartiensis_contig_104615_11	#N/A
MAG_32_Kuenenia_stuttgartiensis_contig_104615_12	#N/A
MAG_32_Kuenenia_stuttgartiensis_contig_104615_13	#N/A
MAG_32_Kuenenia_stuttgartiensis_contig_104615_15	#N/A
MAG_32_Kuenenia_stuttgartiensis_contig_106528_1	#N/A
MAG_32_Kuenenia_stuttgartiensis_contig_106528_2	#N/A
MAG_32_Kuenenia_stuttgartiensis_contig_106528_3	#N/A
MAG_32_Kuenenia_stuttgartiensis_contig_106528_4	#N/A
MAG_32_Kuenenia_stuttgartiensis_contig_106528_5	#N/A
MAG_32_Kuenenia_stuttgartiensis_contig_106528_7	#N/A
MAG_32_Kuenenia_stuttgartiensis_contig_106528_8	#N/A
MAG_32_Kuenenia_stuttgartiensis_contig_106528_9	#N/A
MAG_32_Kuenenia_stuttgartiensis_contig_106528_10	#N/A
MAG_32_Kuenenia_stuttgartiensis_contig_106528_11	#N/A
MAG_32_Kuenenia_stuttgartiensis_contig_106528_12	#N/A
MAG_32_Kuenenia_stuttgartiensis_contig_106528_13	#N/A
MAG_32_Kuenenia_stuttgartiensis_contig_106528_14	#N/A
MAG_32_Kuenenia_stuttgartiensis_contig_106758_2	#N/A
MAG_32_Kuenenia_stuttgartiensis_contig_106758_3	#N/A
MAG_32_Kuenenia_stuttgartiensis_contig_106758_4	#N/A
MAG_32_Kuenenia_stuttgartiensis_contig_107289_1	#N/A
MAG_32_Kuenenia_stuttgartiensis_contig_107289_2	#N/A
MAG_32_Kuenenia_stuttgartiensis_contig_107289_3	#N/A
MAG_32_Kuenenia_stuttgartiensis_contig_107918_1	#N/A
MAG_32_Kuenenia_stuttgartiensis_contig_107918_2	#N/A
MAG_32_Kuenenia_stuttgartiensis_contig_107918_3	#N/A
MAG_32_Kuenenia_stuttgartiensis_contig_107918_4	#N/A
MAG_32_Kuenenia_stuttgartiensis_contig_107918_5	#N/A
MAG_32_Kuenenia_stuttgartiensis_contig_110484_1	#N/A
MAG_32_Kuenenia_stuttgartiensis_contig_110484_2	#N/A
MAG_32_Kuenenia_stuttgartiensis_contig_110484_3	#N/A
MAG_32_Kuenenia_stuttgartiensis_contig_110484_4	#N/A
MAG_32_Kuenenia_stuttgartiensis_contig_110685_1	#N/A
MAG_32_Kuenenia_stuttgartiensis_contig_110685_2	#N/A
MAG_32_Kuenenia_stuttgartiensis_contig_110685_3	#N/A
MAG_32_Kuenenia_stuttgartiensis_contig_110685_4	#N/A
MAG_32_Kuenenia_stuttgartiensis_contig_110685_5	#N/A
MAG_32_Kuenenia_stuttgartiensis_contig_110685_6	#N/A
MAG_32_Kuenenia_stuttgartiensis_contig_110685_7	#N/A
MAG_32_Kuenenia_stuttgartiensis_contig_110685_8	#N/A
MAG_32_Kuenenia_stuttgartiensis_contig_110685_9	#N/A
MAG_32_Kuenenia_stuttgartiensis_contig_110685_10	#N/A
MAG_32_Kuenenia_stuttgartiensis_contig_110685_11	#N/A
MAG_32_Kuenenia_stuttgartiensis_contig_110685_12	#N/A
MAG_32_Kuenenia_stuttgartiensis_contig_110685_13	#N/A
MAG_32_Kuenenia_stuttgartiensis_contig_110685_14	#N/A
MAG_32_Kuenenia_stuttgartiensis_contig_110685_15	#N/A
MAG_32_Kuenenia_stuttgartiensis_contig_110685_16	#N/A
MAG_32_Kuenenia_stuttgartiensis_contig_110685_17	#N/A
MAG_32_Kuenenia_stuttgartiensis_contig_110685_18	#N/A
MAG_32_Kuenenia_stuttgartiensis_contig_110685_19	#N/A
MAG_32_Kuenenia_stuttgartiensis_contig_110685_20	#N/A
MAG_32_Kuenenia_stuttgartiensis_contig_110685_21	#N/A
MAG_32_Kuenenia_stuttgartiensis_contig_110685_22	#N/A
MAG_32_Kuenenia_stuttgartiensis_contig_110685_23	#N/A
MAG_32_Kuenenia_stuttgartiensis_contig_110685_24	#N/A
MAG_32_Kuenenia_stuttgartiensis_contig_110685_25	#N/A
MAG_32_Kuenenia_stuttgartiensis_contig_110685_27	#N/A
MAG_32_Kuenenia_stuttgartiensis_contig_110685_28	#N/A
MAG_32_Kuenenia_stuttgartiensis_contig_110685_29	#N/A
MAG_32_Kuenenia_stuttgartiensis_contig_110685_30	#N/A
MAG_32_Kuenenia_stuttgartiensis_contig_110685_31	#N/A
MAG_32_Kuenenia_stuttgartiensis_contig_110685_32	#N/A
MAG_32_Kuenenia_stuttgartiensis_contig_110685_33	#N/A
MAG_32_Kuenenia_stuttgartiensis_contig_111091_1	#N/A
MAG_32_Kuenenia_stuttgartiensis_contig_112525_1	#N/A
MAG_32_Kuenenia_stuttgartiensis_contig_112525_2	#N/A
MAG_32_Kuenenia_stuttgartiensis_contig_112525_3	#N/A
MAG_32_Kuenenia_stuttgartiensis_contig_112525_4	#N/A
MAG_32_Kuenenia_stuttgartiensis_contig_113964_2	#N/A
MAG_32_Kuenenia_stuttgartiensis_contig_115279_1	#N/A
MAG_32_Kuenenia_stuttgartiensis_contig_115279_2	#N/A
MAG_32_Kuenenia_stuttgartiensis_contig_115279_3	#N/A
MAG_32_Kuenenia_stuttgartiensis_contig_115279_4	#N/A
MAG_32_Kuenenia_stuttgartiensis_contig_115279_5	#N/A
MAG_32_Kuenenia_stuttgartiensis_contig_115279_6	#N/A
MAG_32_Kuenenia_stuttgartiensis_contig_115279_7	#N/A
MAG_32_Kuenenia_stuttgartiensis_contig_115279_8	#N/A
MAG_32_Kuenenia_stuttgartiensis_contig_115279_9	#N/A
MAG_32_Kuenenia_stuttgartiensis_contig_115279_10	#N/A
MAG_32_Kuenenia_stuttgartiensis_contig_115279_11	#N/A
MAG_32_Kuenenia_stuttgartiensis_contig_115279_12	#N/A
MAG_32_Kuenenia_stuttgartiensis_contig_115279_13	#N/A
MAG_32_Kuenenia_stuttgartiensis_contig_115279_14	#N/A
MAG_32_Kuenenia_stuttgartiensis_contig_115279_15	#N/A
MAG_32_Kuenenia_stuttgartiensis_contig_115279_16	#N/A
MAG_32_Kuenenia_stuttgartiensis_contig_115279_17	#N/A
MAG_32_Kuenenia_stuttgartiensis_contig_115279_18	#N/A
MAG_32_Kuenenia_stuttgartiensis_contig_115279_19	#N/A
MAG_32_Kuenenia_stuttgartiensis_contig_115279_20	#N/A
MAG_32_Kuenenia_stuttgartiensis_contig_115279_21	#N/A
MAG_32_Kuenenia_stuttgartiensis_contig_115279_22	#N/A
MAG_32_Kuenenia_stuttgartiensis_contig_115279_23	#N/A
MAG_32_Kuenenia_stuttgartiensis_contig_115279_24	#N/A
MAG_32_Kuenenia_stuttgartiensis_contig_115279_25
MAG_32_Kuenenia_stuttgartiensis_contig_115279_26
MAG_32_Kuenenia_stuttgartiensis_contig_115279_27
MAG_32_Kuenenia_stuttgartiensis_contig_115279_28
MAG_32_Kuenenia_stuttgartiensis_contig_115279_29
MAG_32_Kuenenia_stuttgartiensis_contig_115279_30
MAG_32_Kuenenia_stuttgartiensis_contig_115279_31
MAG_32_Kuenenia_stuttgartiensis_contig_115279_32
MAG_32_Kuenenia_stuttgartiensis_contig_115279_33
MAG_32_Kuenenia_stuttgartiensis_contig_115279_34
MAG_32_Kuenenia_stuttgartiensis_contig_115279_35
MAG_32_Kuenenia_stuttgartiensis_contig_115279_36
MAG_32_Kuenenia_stuttgartiensis_contig_115279_37
MAG_32_Kuenenia_stuttgartiensis_contig_115279_38
MAG_32_Kuenenia_stuttgartiensis_contig_115279_39
MAG_32_Kuenenia_stuttgartiensis_contig_115279_40
MAG_32_Kuenenia_stuttgartiensis_contig_115279_41
MAG_32_Kuenenia_stuttgartiensis_contig_115279_42
MAG_32_Kuenenia_stuttgartiensis_contig_115279_43
MAG_32_Kuenenia_stuttgartiensis_contig_115279_44
MAG_32_Kuenenia_stuttgartiensis_contig_115279_45
MAG_32_Kuenenia_stuttgartiensis_contig_115279_47
MAG_32_Kuenenia_stuttgartiensis_contig_115279_48
MAG_32_Kuenenia_stuttgartiensis_contig_115279_49
MAG_32_Kuenenia_stuttgartiensis_contig_115279_50
MAG_32_Kuenenia_stuttgartiensis_contig_115279_51
MAG_32_Kuenenia_stuttgartiensis_contig_115279_52
MAG_32_Kuenenia_stuttgartiensis_contig_115279_53
MAG_32_Kuenenia_stuttgartiensis_contig_115279_54
MAG_32_Kuenenia_stuttgartiensis_contig_115279_55
MAG_32_Kuenenia_stuttgartiensis_contig_115279_56
MAG_32_Kuenenia_stuttgartiensis_contig_115279_57
MAG_32_Kuenenia_stuttgartiensis_contig_115279_58
MAG_32_Kuenenia_stuttgartiensis_contig_115279_59
MAG_32_Kuenenia_stuttgartiensis_contig_115279_60
MAG_32_Kuenenia_stuttgartiensis_contig_115279_61
MAG_32_Kuenenia_stuttgartiensis_contig_115279_62
MAG_32_Kuenenia_stuttgartiensis_contig_115279_63
MAG_32_Kuenenia_stuttgartiensis_contig_115279_64
MAG_32_Kuenenia_stuttgartiensis_contig_115279_65
MAG_32_Kuenenia_stuttgartiensis_contig_115279_66
MAG_32_Kuenenia_stuttgartiensis_contig_115279_67
MAG_32_Kuenenia_stuttgartiensis_contig_115279_69
MAG_32_Kuenenia_stuttgartiensis_contig_115279_71
MAG_32_Kuenenia_stuttgartiensis_contig_115279_72
MAG_32_Kuenenia_stuttgartiensis_contig_115279_73
MAG_32_Kuenenia_stuttgartiensis_contig_115279_74
MAG_32_Kuenenia_stuttgartiensis_contig_115279_75
MAG_32_Kuenenia_stuttgartiensis_contig_115279_76
MAG_32_Kuenenia_stuttgartiensis_contig_115726_1
MAG_32_Kuenenia_stuttgartiensis_contig_115726_2
MAG_32_Kuenenia_stuttgartiensis_contig_115726_3
MAG_32_Kuenenia_stuttgartiensis_contig_115726_4
MAG_32_Kuenenia_stuttgartiensis_contig_115726_5
MAG_32_Kuenenia_stuttgartiensis_contig_115726_6
MAG_32_Kuenenia_stuttgartiensis_contig_115726_7
MAG_32_Kuenenia_stuttgartiensis_contig_115726_8
MAG_32_Kuenenia_stuttgartiensis_contig_115726_9
MAG_32_Kuenenia_stuttgartiensis_contig_115726_10
MAG_32_Kuenenia_stuttgartiensis_contig_115726_11
MAG_32_Kuenenia_stuttgartiensis_contig_115726_12
MAG_32_Kuenenia_stuttgartiensis_contig_115726_13
MAG_32_Kuenenia_stuttgartiensis_contig_115726_14
MAG_32_Kuenenia_stuttgartiensis_contig_115726_15
MAG_32_Kuenenia_stuttgartiensis_contig_115726_17
MAG_32_Kuenenia_stuttgartiensis_contig_115726_18
MAG_32_Kuenenia_stuttgartiensis_contig_115726_19
MAG_32_Kuenenia_stuttgartiensis_contig_115726_20
MAG_32_Kuenenia_stuttgartiensis_contig_115726_21
MAG_32_Kuenenia_stuttgartiensis_contig_115726_22
MAG_32_Kuenenia_stuttgartiensis_contig_115726_23
MAG_32_Kuenenia_stuttgartiensis_contig_115726_24
MAG_32_Kuenenia_stuttgartiensis_contig_115726_25
MAG_32_Kuenenia_stuttgartiensis_contig_115726_26
MAG_32_Kuenenia_stuttgartiensis_contig_115726_27
MAG_32_Kuenenia_stuttgartiensis_contig_115726_28
MAG_32_Kuenenia_stuttgartiensis_contig_115726_29
MAG_32_Kuenenia_stuttgartiensis_contig_115726_30
MAG_32_Kuenenia_stuttgartiensis_contig_115726_31
MAG_32_Kuenenia_stuttgartiensis_contig_115726_32
MAG_32_Kuenenia_stuttgartiensis_contig_115726_33
MAG_32_Kuenenia_stuttgartiensis_contig_115726_34
MAG_32_Kuenenia_stuttgartiensis_contig_115726_35
MAG_32_Kuenenia_stuttgartiensis_contig_115726_37
MAG_32_Kuenenia_stuttgartiensis_contig_115726_38
MAG_32_Kuenenia_stuttgartiensis_contig_115726_39
MAG_32_Kuenenia_stuttgartiensis_contig_115726_40
MAG_32_Kuenenia_stuttgartiensis_contig_115726_41
MAG_32_Kuenenia_stuttgartiensis_contig_115726_42
MAG_32_Kuenenia_stuttgartiensis_contig_115726_43
MAG_32_Kuenenia_stuttgartiensis_contig_115726_44
MAG_32_Kuenenia_stuttgartiensis_contig_115726_45
MAG_32_Kuenenia_stuttgartiensis_contig_115726_46
MAG_32_Kuenenia_stuttgartiensis_contig_115726_47
MAG_32_Kuenenia_stuttgartiensis_contig_115726_48
MAG_32_Kuenenia_stuttgartiensis_contig_115726_49
MAG_32_Kuenenia_stuttgartiensis_contig_115726_50
MAG_32_Kuenenia_stuttgartiensis_contig_115726_51
MAG_32_Kuenenia_stuttgartiensis_contig_115726_52
MAG_32_Kuenenia_stuttgartiensis_contig_115726_53
MAG_32_Kuenenia_stuttgartiensis_contig_115726_54
MAG_32_Kuenenia_stuttgartiensis_contig_115726_55
MAG_32_Kuenenia_stuttgartiensis_contig_115726_56
MAG_32_Kuenenia_stuttgartiensis_contig_115726_57
MAG_32_Kuenenia_stuttgartiensis_contig_115726_59
MAG_32_Kuenenia_stuttgartiensis_contig_115726_60
MAG_32_Kuenenia_stuttgartiensis_contig_115726_61
MAG_32_Kuenenia_stuttgartiensis_contig_115726_62
MAG_32_Kuenenia_stuttgartiensis_contig_115726_63
MAG_32_Kuenenia_stuttgartiensis_contig_115726_64
MAG_32_Kuenenia_stuttgartiensis_contig_115726_65
MAG_32_Kuenenia_stuttgartiensis_contig_115726_66
MAG_32_Kuenenia_stuttgartiensis_contig_115726_67
MAG_32_Kuenenia_stuttgartiensis_contig_115726_68
MAG_32_Kuenenia_stuttgartiensis_contig_115726_69
MAG_32_Kuenenia_stuttgartiensis_contig_115726_70
MAG_32_Kuenenia_stuttgartiensis_contig_115726_71
MAG_32_Kuenenia_stuttgartiensis_contig_115726_72
MAG_32_Kuenenia_stuttgartiensis_contig_115726_73
MAG_32_Kuenenia_stuttgartiensis_contig_115726_74
MAG_32_Kuenenia_stuttgartiensis_contig_115726_75
MAG_32_Kuenenia_stuttgartiensis_contig_115726_76
MAG_32_Kuenenia_stuttgartiensis_contig_115726_78
MAG_32_Kuenenia_stuttgartiensis_contig_115726_80
MAG_32_Kuenenia_stuttgartiensis_contig_117356_1
MAG_32_Kuenenia_stuttgartiensis_contig_117356_4
MAG_32_Kuenenia_stuttgartiensis_contig_117356_5
MAG_32_Kuenenia_stuttgartiensis_contig_117356_6
MAG_32_Kuenenia_stuttgartiensis_contig_117356_7
MAG_32_Kuenenia_stuttgartiensis_contig_117356_8
MAG_32_Kuenenia_stuttgartiensis_contig_117356_9
MAG_32_Kuenenia_stuttgartiensis_contig_117356_10
MAG_32_Kuenenia_stuttgartiensis_contig_118112_1
MAG_32_Kuenenia_stuttgartiensis_contig_118112_2
MAG_32_Kuenenia_stuttgartiensis_contig_118112_3
MAG_32_Kuenenia_stuttgartiensis_contig_118112_4
MAG_32_Kuenenia_stuttgartiensis_contig_118112_5
MAG_32_Kuenenia_stuttgartiensis_contig_118112_6
MAG_32_Kuenenia_stuttgartiensis_contig_118112_7
MAG_32_Kuenenia_stuttgartiensis_contig_118112_8
MAG_32_Kuenenia_stuttgartiensis_contig_118112_9
MAG_32_Kuenenia_stuttgartiensis_contig_118112_10
MAG_32_Kuenenia_stuttgartiensis_contig_118112_11
MAG_32_Kuenenia_stuttgartiensis_contig_118112_12
MAG_32_Kuenenia_stuttgartiensis_contig_118112_13
MAG_32_Kuenenia_stuttgartiensis_contig_118112_15
MAG_32_Kuenenia_stuttgartiensis_contig_118112_16
MAG_32_Kuenenia_stuttgartiensis_contig_118112_17
MAG_32_Kuenenia_stuttgartiensis_contig_118112_18
MAG_32_Kuenenia_stuttgartiensis_contig_119441_1
MAG_32_Kuenenia_stuttgartiensis_contig_119441_2
MAG_32_Kuenenia_stuttgartiensis_contig_119441_3
MAG_32_Kuenenia_stuttgartiensis_contig_119441_4
MAG_32_Kuenenia_stuttgartiensis_contig_119441_5
MAG_32_Kuenenia_stuttgartiensis_contig_119908_1
MAG_32_Kuenenia_stuttgartiensis_contig_119908_2
MAG_32_Kuenenia_stuttgartiensis_contig_119908_3
MAG_32_Kuenenia_stuttgartiensis_contig_119908_4
MAG_32_Kuenenia_stuttgartiensis_contig_119908_5
MAG_32_Kuenenia_stuttgartiensis_contig_119908_6
MAG_32_Kuenenia_stuttgartiensis_contig_119908_7
MAG_32_Kuenenia_stuttgartiensis_contig_119908_8
MAG_32_Kuenenia_stuttgartiensis_contig_119908_9
MAG_32_Kuenenia_stuttgartiensis_contig_119908_10
MAG_32_Kuenenia_stuttgartiensis_contig_119908_11
MAG_32_Kuenenia_stuttgartiensis_contig_119908_12
MAG_32_Kuenenia_stuttgartiensis_contig_119908_13
MAG_32_Kuenenia_stuttgartiensis_contig_119908_14
MAG_32_Kuenenia_stuttgartiensis_contig_119908_15
MAG_32_Kuenenia_stuttgartiensis_contig_119908_16
MAG_32_Kuenenia_stuttgartiensis_contig_119908_17
MAG_32_Kuenenia_stuttgartiensis_contig_119908_18
MAG_32_Kuenenia_stuttgartiensis_contig_119908_19
MAG_32_Kuenenia_stuttgartiensis_contig_119908_20
MAG_32_Kuenenia_stuttgartiensis_contig_119908_21
MAG_32_Kuenenia_stuttgartiensis_contig_121095_1
MAG_32_Kuenenia_stuttgartiensis_contig_121095_2
MAG_32_Kuenenia_stuttgartiensis_contig_121810_1
MAG_32_Kuenenia_stuttgartiensis_contig_121810_2
MAG_32_Kuenenia_stuttgartiensis_contig_121810_3
MAG_32_Kuenenia_stuttgartiensis_contig_121810_4
MAG_32_Kuenenia_stuttgartiensis_contig_121810_5
MAG_32_Kuenenia_stuttgartiensis_contig_121810_6
MAG_32_Kuenenia_stuttgartiensis_contig_121810_7
MAG_32_Kuenenia_stuttgartiensis_contig_121810_8
MAG_32_Kuenenia_stuttgartiensis_contig_121810_9
MAG_32_Kuenenia_stuttgartiensis_contig_121810_10
MAG_32_Kuenenia_stuttgartiensis_contig_121810_11
MAG_32_Kuenenia_stuttgartiensis_contig_121810_12
MAG_32_Kuenenia_stuttgartiensis_contig_121810_13
MAG_32_Kuenenia_stuttgartiensis_contig_121810_14
MAG_32_Kuenenia_stuttgartiensis_contig_121810_15
MAG_32_Kuenenia_stuttgartiensis_contig_121810_16
MAG_32_Kuenenia_stuttgartiensis_contig_121810_17
MAG_32_Kuenenia_stuttgartiensis_contig_121810_18
MAG_32_Kuenenia_stuttgartiensis_contig_121810_19
MAG_32_Kuenenia_stuttgartiensis_contig_121810_20
MAG_32_Kuenenia_stuttgartiensis_contig_121810_21
MAG_32_Kuenenia_stuttgartiensis_contig_121810_23
MAG_32_Kuenenia_stuttgartiensis_contig_121810_24
MAG_32_Kuenenia_stuttgartiensis_contig_121810_25
MAG_32_Kuenenia_stuttgartiensis_contig_121810_26
MAG_32_Kuenenia_stuttgartiensis_contig_121810_27
MAG_32_Kuenenia_stuttgartiensis_contig_121810_28
MAG_32_Kuenenia_stuttgartiensis_contig_121810_29
MAG_32_Kuenenia_stuttgartiensis_contig_121810_30
MAG_32_Kuenenia_stuttgartiensis_contig_121810_31
MAG_32_Kuenenia_stuttgartiensis_contig_121810_32
MAG_32_Kuenenia_stuttgartiensis_contig_121810_33
MAG_32_Kuenenia_stuttgartiensis_contig_121810_34
MAG_32_Kuenenia_stuttgartiensis_contig_121810_35
MAG_32_Kuenenia_stuttgartiensis_contig_121810_36
MAG_32_Kuenenia_stuttgartiensis_contig_121810_37
MAG_32_Kuenenia_stuttgartiensis_contig_121810_38
MAG_32_Kuenenia_stuttgartiensis_contig_121810_39
MAG_32_Kuenenia_stuttgartiensis_contig_121810_40
MAG_32_Kuenenia_stuttgartiensis_contig_121810_41
MAG_32_Kuenenia_stuttgartiensis_contig_121810_42
MAG_32_Kuenenia_stuttgartiensis_contig_121810_43
MAG_32_Kuenenia_stuttgartiensis_contig_121810_44
MAG_32_Kuenenia_stuttgartiensis_contig_121810_45
MAG_32_Kuenenia_stuttgartiensis_contig_121810_46
MAG_32_Kuenenia_stuttgartiensis_contig_121810_47
MAG_32_Kuenenia_stuttgartiensis_contig_121810_48
MAG_32_Kuenenia_stuttgartiensis_contig_121810_49
MAG_32_Kuenenia_stuttgartiensis_contig_121810_50
MAG_32_Kuenenia_stuttgartiensis_contig_121810_51
MAG_32_Kuenenia_stuttgartiensis_contig_121810_52
MAG_32_Kuenenia_stuttgartiensis_contig_121810_53
MAG_32_Kuenenia_stuttgartiensis_contig_121810_54
MAG_32_Kuenenia_stuttgartiensis_contig_121810_55
MAG_32_Kuenenia_stuttgartiensis_contig_123620_1
MAG_32_Kuenenia_stuttgartiensis_contig_123620_2
MAG_32_Kuenenia_stuttgartiensis_contig_123620_3
MAG_32_Kuenenia_stuttgartiensis_contig_123620_4
MAG_32_Kuenenia_stuttgartiensis_contig_123620_5
MAG_32_Kuenenia_stuttgartiensis_contig_123620_6
MAG_32_Kuenenia_stuttgartiensis_contig_123620_7
MAG_32_Kuenenia_stuttgartiensis_contig_123620_8
MAG_32_Kuenenia_stuttgartiensis_contig_123620_9
MAG_32_Kuenenia_stuttgartiensis_contig_123920_1
MAG_32_Kuenenia_stuttgartiensis_contig_123920_2
MAG_32_Kuenenia_stuttgartiensis_contig_125459_1
MAG_32_Kuenenia_stuttgartiensis_contig_125459_2
MAG_32_Kuenenia_stuttgartiensis_contig_125459_3
MAG_32_Kuenenia_stuttgartiensis_contig_125459_4
MAG_32_Kuenenia_stuttgartiensis_contig_127781_1
MAG_32_Kuenenia_stuttgartiensis_contig_127781_2
MAG_32_Kuenenia_stuttgartiensis_contig_127781_3
MAG_32_Kuenenia_stuttgartiensis_contig_127781_4
MAG_32_Kuenenia_stuttgartiensis_contig_127781_5
MAG_32_Kuenenia_stuttgartiensis_contig_127781_6
MAG_32_Kuenenia_stuttgartiensis_contig_127781_9
MAG_32_Kuenenia_stuttgartiensis_contig_127781_10
MAG_32_Kuenenia_stuttgartiensis_contig_127781_11
MAG_32_Kuenenia_stuttgartiensis_contig_127781_12
MAG_32_Kuenenia_stuttgartiensis_contig_128704_1
MAG_32_Kuenenia_stuttgartiensis_contig_128704_2
MAG_32_Kuenenia_stuttgartiensis_contig_128704_3
MAG_32_Kuenenia_stuttgartiensis_contig_128704_4
MAG_32_Kuenenia_stuttgartiensis_contig_128777_1
MAG_32_Kuenenia_stuttgartiensis_contig_128777_3
MAG_32_Kuenenia_stuttgartiensis_contig_129282_1
MAG_32_Kuenenia_stuttgartiensis_contig_129756_1
MAG_32_Kuenenia_stuttgartiensis_contig_129756_8
MAG_32_Kuenenia_stuttgartiensis_contig_129773_1
MAG_32_Kuenenia_stuttgartiensis_contig_129773_2
MAG_32_Kuenenia_stuttgartiensis_contig_129773_3
MAG_32_Kuenenia_stuttgartiensis_contig_129773_4
MAG_32_Kuenenia_stuttgartiensis_contig_129773_6
MAG_32_Kuenenia_stuttgartiensis_contig_130432_1
MAG_32_Kuenenia_stuttgartiensis_contig_130432_2
MAG_32_Kuenenia_stuttgartiensis_contig_130432_3
MAG_32_Kuenenia_stuttgartiensis_contig_130432_4
MAG_32_Kuenenia_stuttgartiensis_contig_130432_5
MAG_32_Kuenenia_stuttgartiensis_contig_130432_7
MAG_32_Kuenenia_stuttgartiensis_contig_130432_8
MAG_32_Kuenenia_stuttgartiensis_contig_130432_9
MAG_32_Kuenenia_stuttgartiensis_contig_130432_10
MAG_32_Kuenenia_stuttgartiensis_contig_130432_11
MAG_32_Kuenenia_stuttgartiensis_contig_130432_12
MAG_32_Kuenenia_stuttgartiensis_contig_130432_13
MAG_32_Kuenenia_stuttgartiensis_contig_130432_14
MAG_32_Kuenenia_stuttgartiensis_contig_130432_18
MAG_32_Kuenenia_stuttgartiensis_contig_131619_2
MAG_32_Kuenenia_stuttgartiensis_contig_131619_3
MAG_32_Kuenenia_stuttgartiensis_contig_131619_4
MAG_32_Kuenenia_stuttgartiensis_contig_131619_5
MAG_32_Kuenenia_stuttgartiensis_contig_131619_6
MAG_32_Kuenenia_stuttgartiensis_contig_131619_7
MAG_32_Kuenenia_stuttgartiensis_contig_131619_8
MAG_32_Kuenenia_stuttgartiensis_contig_131619_9
MAG_32_Kuenenia_stuttgartiensis_contig_131619_10
MAG_32_Kuenenia_stuttgartiensis_contig_131619_11
MAG_32_Kuenenia_stuttgartiensis_contig_131619_12
MAG_32_Kuenenia_stuttgartiensis_contig_131619_13
MAG_32_Kuenenia_stuttgartiensis_contig_131619_14
MAG_32_Kuenenia_stuttgartiensis_contig_131619_15
MAG_32_Kuenenia_stuttgartiensis_contig_131619_16
MAG_32_Kuenenia_stuttgartiensis_contig_131619_17
MAG_32_Kuenenia_stuttgartiensis_contig_131619_18
MAG_32_Kuenenia_stuttgartiensis_contig_132101_1
MAG_32_Kuenenia_stuttgartiensis_contig_132101_2
MAG_32_Kuenenia_stuttgartiensis_contig_132101_4
MAG_32_Kuenenia_stuttgartiensis_contig_132101_5
MAG_32_Kuenenia_stuttgartiensis_contig_132101_6
MAG_32_Kuenenia_stuttgartiensis_contig_132101_7
MAG_32_Kuenenia_stuttgartiensis_contig_132101_8
MAG_32_Kuenenia_stuttgartiensis_contig_132101_9
MAG_32_Kuenenia_stuttgartiensis_contig_132101_10
MAG_32_Kuenenia_stuttgartiensis_contig_132101_11
MAG_32_Kuenenia_stuttgartiensis_contig_132101_13
MAG_32_Kuenenia_stuttgartiensis_contig_132101_16
MAG_32_Kuenenia_stuttgartiensis_contig_132101_17
MAG_32_Kuenenia_stuttgartiensis_contig_132101_18
MAG_32_Kuenenia_stuttgartiensis_contig_132101_19
MAG_32_Kuenenia_stuttgartiensis_contig_132101_20
MAG_32_Kuenenia_stuttgartiensis_contig_132101_21
MAG_32_Kuenenia_stuttgartiensis_contig_132101_22
MAG_32_Kuenenia_stuttgartiensis_contig_132101_23
MAG_32_Kuenenia_stuttgartiensis_contig_132491_1
MAG_32_Kuenenia_stuttgartiensis_contig_132491_2
MAG_32_Kuenenia_stuttgartiensis_contig_132491_3
MAG_32_Kuenenia_stuttgartiensis_contig_132491_4
MAG_32_Kuenenia_stuttgartiensis_contig_132491_5
MAG_32_Kuenenia_stuttgartiensis_contig_132491_6
MAG_32_Kuenenia_stuttgartiensis_contig_132491_7
MAG_32_Kuenenia_stuttgartiensis_contig_132706_3
MAG_32_Kuenenia_stuttgartiensis_contig_132706_4
MAG_32_Kuenenia_stuttgartiensis_contig_132706_6
MAG_32_Kuenenia_stuttgartiensis_contig_132706_7
MAG_32_Kuenenia_stuttgartiensis_contig_132706_9
MAG_32_Kuenenia_stuttgartiensis_contig_132706_11
MAG_32_Kuenenia_stuttgartiensis_contig_133166_1
MAG_32_Kuenenia_stuttgartiensis_contig_133166_3
MAG_32_Kuenenia_stuttgartiensis_contig_133166_4
MAG_32_Kuenenia_stuttgartiensis_contig_133166_5
MAG_32_Kuenenia_stuttgartiensis_contig_133166_6
MAG_32_Kuenenia_stuttgartiensis_contig_133166_7
MAG_32_Kuenenia_stuttgartiensis_contig_133166_8
MAG_32_Kuenenia_stuttgartiensis_contig_133166_9
MAG_32_Kuenenia_stuttgartiensis_contig_133166_10
MAG_32_Kuenenia_stuttgartiensis_contig_133166_11
MAG_32_Kuenenia_stuttgartiensis_contig_133166_12
MAG_32_Kuenenia_stuttgartiensis_contig_133166_13
MAG_32_Kuenenia_stuttgartiensis_contig_133166_14
MAG_32_Kuenenia_stuttgartiensis_contig_133166_15
MAG_32_Kuenenia_stuttgartiensis_contig_133166_16
MAG_32_Kuenenia_stuttgartiensis_contig_133166_17
MAG_32_Kuenenia_stuttgartiensis_contig_133166_18
MAG_32_Kuenenia_stuttgartiensis_contig_133166_19
MAG_32_Kuenenia_stuttgartiensis_contig_133166_20
MAG_32_Kuenenia_stuttgartiensis_contig_133166_21
MAG_32_Kuenenia_stuttgartiensis_contig_133166_22
MAG_32_Kuenenia_stuttgartiensis_contig_133166_23
MAG_32_Kuenenia_stuttgartiensis_contig_133166_24
MAG_32_Kuenenia_stuttgartiensis_contig_133166_25
MAG_32_Kuenenia_stuttgartiensis_contig_133166_26
MAG_32_Kuenenia_stuttgartiensis_contig_133166_27
MAG_32_Kuenenia_stuttgartiensis_contig_133166_28
MAG_32_Kuenenia_stuttgartiensis_contig_133166_29
MAG_32_Kuenenia_stuttgartiensis_contig_133166_30
MAG_32_Kuenenia_stuttgartiensis_contig_133166_31
MAG_32_Kuenenia_stuttgartiensis_contig_133166_32
MAG_32_Kuenenia_stuttgartiensis_contig_133166_33
MAG_32_Kuenenia_stuttgartiensis_contig_133166_34
MAG_32_Kuenenia_stuttgartiensis_contig_133166_35
MAG_32_Kuenenia_stuttgartiensis_contig_133166_36
MAG_32_Kuenenia_stuttgartiensis_contig_133166_37
MAG_32_Kuenenia_stuttgartiensis_contig_133166_38
MAG_32_Kuenenia_stuttgartiensis_contig_133166_39
MAG_32_Kuenenia_stuttgartiensis_contig_133166_40
MAG_32_Kuenenia_stuttgartiensis_contig_133166_41
MAG_32_Kuenenia_stuttgartiensis_contig_134127_1
MAG_32_Kuenenia_stuttgartiensis_contig_134127_2
MAG_32_Kuenenia_stuttgartiensis_contig_135378_1
MAG_32_Kuenenia_stuttgartiensis_contig_135378_2
MAG_32_Kuenenia_stuttgartiensis_contig_135378_3
MAG_32_Kuenenia_stuttgartiensis_contig_135378_4
MAG_32_Kuenenia_stuttgartiensis_contig_138759_2
MAG_32_Kuenenia_stuttgartiensis_contig_138759_3
MAG_32_Kuenenia_stuttgartiensis_contig_138759_4
MAG_32_Kuenenia_stuttgartiensis_contig_138759_5
MAG_32_Kuenenia_stuttgartiensis_contig_138759_6
MAG_32_Kuenenia_stuttgartiensis_contig_138759_7
MAG_32_Kuenenia_stuttgartiensis_contig_138759_8
MAG_32_Kuenenia_stuttgartiensis_contig_138759_9
MAG_32_Kuenenia_stuttgartiensis_contig_138759_10
MAG_32_Kuenenia_stuttgartiensis_contig_138759_11
MAG_32_Kuenenia_stuttgartiensis_contig_138759_12
MAG_32_Kuenenia_stuttgartiensis_contig_138759_13
MAG_32_Kuenenia_stuttgartiensis_contig_139967_1
MAG_32_Kuenenia_stuttgartiensis_contig_139967_2
MAG_32_Kuenenia_stuttgartiensis_contig_139967_3
MAG_32_Kuenenia_stuttgartiensis_contig_142836_1
MAG_32_Kuenenia_stuttgartiensis_contig_142836_2
MAG_32_Kuenenia_stuttgartiensis_contig_142836_3
MAG_32_Kuenenia_stuttgartiensis_contig_142836_4
MAG_32_Kuenenia_stuttgartiensis_contig_142836_5
MAG_32_Kuenenia_stuttgartiensis_contig_142836_6
MAG_32_Kuenenia_stuttgartiensis_contig_142836_7
MAG_32_Kuenenia_stuttgartiensis_contig_142836_8
MAG_32_Kuenenia_stuttgartiensis_contig_142836_9
MAG_32_Kuenenia_stuttgartiensis_contig_142836_10
MAG_32_Kuenenia_stuttgartiensis_contig_142836_11
MAG_32_Kuenenia_stuttgartiensis_contig_142836_12
MAG_32_Kuenenia_stuttgartiensis_contig_142836_13
MAG_32_Kuenenia_stuttgartiensis_contig_142836_14
MAG_32_Kuenenia_stuttgartiensis_contig_142836_15
MAG_32_Kuenenia_stuttgartiensis_contig_144460_1
MAG_32_Kuenenia_stuttgartiensis_contig_144460_2
MAG_32_Kuenenia_stuttgartiensis_contig_144460_3
MAG_32_Kuenenia_stuttgartiensis_contig_144460_4
MAG_32_Kuenenia_stuttgartiensis_contig_144460_5
MAG_32_Kuenenia_stuttgartiensis_contig_144460_6
MAG_32_Kuenenia_stuttgartiensis_contig_144460_7
MAG_32_Kuenenia_stuttgartiensis_contig_144460_8
MAG_32_Kuenenia_stuttgartiensis_contig_144460_9
MAG_32_Kuenenia_stuttgartiensis_contig_144460_10
MAG_32_Kuenenia_stuttgartiensis_contig_144460_11
MAG_32_Kuenenia_stuttgartiensis_contig_144460_12
MAG_32_Kuenenia_stuttgartiensis_contig_144460_13
MAG_32_Kuenenia_stuttgartiensis_contig_144460_14
MAG_32_Kuenenia_stuttgartiensis_contig_144460_15
MAG_32_Kuenenia_stuttgartiensis_contig_144460_16
MAG_32_Kuenenia_stuttgartiensis_contig_144927_1
MAG_32_Kuenenia_stuttgartiensis_contig_144927_2
MAG_32_Kuenenia_stuttgartiensis_contig_144927_3
MAG_32_Kuenenia_stuttgartiensis_contig_144927_4
MAG_32_Kuenenia_stuttgartiensis_contig_144927_5
MAG_32_Kuenenia_stuttgartiensis_contig_144927_6
MAG_32_Kuenenia_stuttgartiensis_contig_144927_7
MAG_32_Kuenenia_stuttgartiensis_contig_144927_8
MAG_32_Kuenenia_stuttgartiensis_contig_144927_9
MAG_32_Kuenenia_stuttgartiensis_contig_144927_10
MAG_32_Kuenenia_stuttgartiensis_contig_146359_1
MAG_32_Kuenenia_stuttgartiensis_contig_146359_4
MAG_32_Kuenenia_stuttgartiensis_contig_146434_1
MAG_32_Kuenenia_stuttgartiensis_contig_146434_2
MAG_32_Kuenenia_stuttgartiensis_contig_146434_3
MAG_32_Kuenenia_stuttgartiensis_contig_146434_4
MAG_32_Kuenenia_stuttgartiensis_contig_148338_2
MAG_32_Kuenenia_stuttgartiensis_contig_148338_6
MAG_32_Kuenenia_stuttgartiensis_contig_148338_9
MAG_32_Kuenenia_stuttgartiensis_contig_148338_10
MAG_32_Kuenenia_stuttgartiensis_contig_148338_11
MAG_32_Kuenenia_stuttgartiensis_contig_148648_1
MAG_32_Kuenenia_stuttgartiensis_contig_148648_2
MAG_32_Kuenenia_stuttgartiensis_contig_148648_3
MAG_32_Kuenenia_stuttgartiensis_contig_148648_4
MAG_32_Kuenenia_stuttgartiensis_contig_149414_1
MAG_32_Kuenenia_stuttgartiensis_contig_149414_2
MAG_32_Kuenenia_stuttgartiensis_contig_149414_3
MAG_32_Kuenenia_stuttgartiensis_contig_149414_4
MAG_32_Kuenenia_stuttgartiensis_contig_150242_1
MAG_32_Kuenenia_stuttgartiensis_contig_150242_2
MAG_32_Kuenenia_stuttgartiensis_contig_150242_3
MAG_32_Kuenenia_stuttgartiensis_contig_151057_1
MAG_32_Kuenenia_stuttgartiensis_contig_151057_4
MAG_32_Kuenenia_stuttgartiensis_contig_151057_5
MAG_32_Kuenenia_stuttgartiensis_contig_151057_6
MAG_32_Kuenenia_stuttgartiensis_contig_151057_7
MAG_32_Kuenenia_stuttgartiensis_contig_151057_8
[truncated: 974 more rows]

## Sheet: MAG_36_MN
T5_transcribed	MATCH	Locus	fasta	scaffold	gene_position	start_position	end_position	strandedness	rank	kegg_id	kegg_hit	Prot	pfam_hits	heme_regulatory_motif_count
MAG_36_Methanoperedens_contig_454_1	3549	MAG_36_Methanoperedens_contig_232320_177	MAG_36_Methanoperedens	contig_232320	177	168665	171724	-1	C	K03388,K03388,K03388	heterodisulfide reductase subunit A2 [EC:1.8.7.3 1.8.98.4 1.8.98.5 1.8.98.6]; heterodisulfide reductase subunit A2 [EC:1.8.7.3 1.8.98.4 1.8.98.5 1.8.98.6]; heterodisulfide reductase subunit A2 [EC:1.8.7.3 1.8.98.4 1.8.98.5 1.8.98.6]	Hdr1	Pyridine nucleotide-disulphide oxidoreductase [PF07992.14]; 4Fe-4S dicluster domain [PF14697.6]; 4Fe-4S dicluster domain [PF13187.6]; 4Fe-4S dicluster domain [PF13237.6]; 4Fe-4S dicluster domain [PF12838.7]; 4Fe-4S dicluster domain [PF13534.6]; 4Fe-4S dicluster domain [PF13247.6]; 4Fe-4S dicluster domain [PF13183.6]; 4Fe-4S double cluster binding domain [PF13484.6]; FAD dependent oxidoreductase […	0
MAG_36_Methanoperedens_contig_454_2	3550	MAG_36_Methanoperedens_contig_232320_178	MAG_36_Methanoperedens	contig_232320	178	171721	172647	-1	C	K03389	heterodisulfide reductase subunit B2 [EC:1.8.7.3 1.8.98.4 1.8.98.5 1.8.98.6]	Hdr1	Cysteine-rich domain [PF02754.16]	1
MAG_36_Methanoperedens_contig_454_3	3551	MAG_36_Methanoperedens_contig_232320_179	MAG_36_Methanoperedens	contig_232320	179	172644	173210	-1	C	K03390	heterodisulfide reductase subunit C2 [EC:1.8.7.3 1.8.98.4 1.8.98.5 1.8.98.6]	Hdr1	4Fe-4S dicluster domain [PF13534.6]; 4Fe-4S dicluster domain [PF13183.6]; 4Fe-4S dicluster domain [PF13187.6]; 4Fe-4S dicluster domain [PF13237.6]	0
MAG_36_Methanoperedens_contig_454_4	2535	MAG_36_Methanoperedens_contig_161075_6	MAG_36_Methanoperedens	contig_161075	6	3646	4215	1	C	K03390	heterodisulfide reductase subunit C2 [EC:1.8.7.3 1.8.98.4 1.8.98.5 1.8.98.6]	Hdr2	4Fe-4S dicluster domain [PF13534.6]; 4Fe-4S dicluster domain [PF13183.6]; 4Fe-4S dicluster domain [PF13187.6]; 4Fe-4S dicluster domain [PF13237.6]	0
MAG_36_Methanoperedens_contig_454_5	2536	MAG_36_Methanoperedens_contig_161075_7	MAG_36_Methanoperedens	contig_161075	7	4212	5144	1	C	K03389	heterodisulfide reductase subunit B2 [EC:1.8.7.3 1.8.98.4 1.8.98.5 1.8.98.6]	Hdr2	Cysteine-rich domain [PF02754.16]	1
MAG_36_Methanoperedens_contig_454_6	2537	MAG_36_Methanoperedens_contig_161075_8	MAG_36_Methanoperedens	contig_161075	8	5141	8200	1	C	K03388,K03388,K03388	heterodisulfide reductase subunit A2 [EC:1.8.7.3 1.8.98.4 1.8.98.5 1.8.98.6]; heterodisulfide reductase subunit A2 [EC:1.8.7.3 1.8.98.4 1.8.98.5 1.8.98.6]; heterodisulfide reductase subunit A2 [EC:1.8.7.3 1.8.98.4 1.8.98.5 1.8.98.6]	Hdr2	Pyridine nucleotide-disulphide oxidoreductase [PF07992.14]; 4Fe-4S dicluster domain [PF14697.6]; 4Fe-4S dicluster domain [PF13237.6]; 4Fe-4S dicluster domain [PF13187.6]; 4Fe-4S dicluster domain [PF12838.7]; 4Fe-4S dicluster domain [PF13534.6]; 4Fe-4S dicluster domain [PF13247.6]; 4Fe-4S dicluster domain [PF13183.6]; 4Fe-4S double cluster binding domain [PF13484.6]; FAD dependent oxidoreductase […	0
MAG_36_Methanoperedens_contig_454_7	1644	MAG_36_Methanoperedens_contig_73542_36	MAG_36_Methanoperedens	contig_73542	36	37976	38656	1	C	K03390	heterodisulfide reductase subunit C2 [EC:1.8.7.3 1.8.98.4 1.8.98.5 1.8.98.6]	Hdr3	4Fe-4S dicluster domain [PF13183.6]; 4Fe-4S dicluster domain [PF13534.6]; 4Fe-4S dicluster domain [PF13237.6]; 4Fe-4S dicluster domain [PF13187.6]	0
MAG_36_Methanoperedens_contig_454_8	1645	MAG_36_Methanoperedens_contig_73542_37	MAG_36_Methanoperedens	contig_73542	37	38653	39501	1	C	K03389	heterodisulfide reductase subunit B2 [EC:1.8.7.3 1.8.98.4 1.8.98.5 1.8.98.6]	Hdr3	Cysteine-rich domain [PF02754.16]	1
MAG_36_Methanoperedens_contig_454_9	1646	MAG_36_Methanoperedens_contig_73542_38	MAG_36_Methanoperedens	contig_73542	38	39498	41801	1	D			Hdr3	4Fe-4S dicluster domain [PF13187.6]; 4Fe-4S dicluster domain [PF14697.6]; 4Fe-4S dicluster domain [PF12838.7]; Methyl-viologen-reducing hydrogenase, delta subunit [PF02662.16]; 4Fe-4S dicluster domain [PF13237.6]; Pyridine nucleotide-disulphide oxidoreductase [PF07992.14]; 4Fe-4S dicluster domain [PF13247.6]; 4Fe-4S double cluster binding domain [PF13484.6]; 4Fe-4S dicluster domain [PF13534.6]; 4…	0
MAG_36_Methanoperedens_contig_454_10	3350	MAG_36_Methanoperedens_contig_228971_4	MAG_36_Methanoperedens	contig_228971	4	2583	3974	1	C	K00441	coenzyme F420 hydrogenase subunit beta [EC:1.12.98.1]	Frh	Coenzyme F420 hydrogenase/dehydrogenase, beta subunit C terminus [PF04432.13]; Coenzyme F420 hydrogenase/dehydrogenase, beta subunit N-term [PF04422.13]; 4Fe-4S dicluster domain [PF13183.6]; 4Fe-4S dicluster domain [PF13187.6]; 4Fe-4S dicluster domain [PF13237.6]; 4Fe-4S dicluster domain [PF13534.6]	0
MAG_36_Methanoperedens_contig_454_11	3544	MAG_36_Methanoperedens_contig_232320_172	MAG_36_Methanoperedens	contig_232320	172	163970	165124	-1	C	K00125	formate dehydrogenase (coenzyme F420) beta subunit [EC:1.17.98.3 1.8.98.6]	Frh	Coenzyme F420 hydrogenase/dehydrogenase, beta subunit C terminus [PF04432.13]; Coenzyme F420 hydrogenase/dehydrogenase, beta subunit N-term [PF04422.13]; 4Fe-4S dicluster domain [PF13183.6]; 4Fe-4S dicluster domain [PF13534.6]; 4Fe-4S dicluster domain [PF13237.6]; 4Fe-4S dicluster domain [PF12838.7]; 4Fe-4S dicluster domain [PF14697.6]; 4Fe-4S dicluster domain [PF17179.4]; 4Fe-4S double cluster b…	0
MAG_36_Methanoperedens_contig_454_12	3828	MAG_36_Methanoperedens_contig_268000_68	MAG_36_Methanoperedens	contig_268000	68	55635	56804	1	C	K00441	coenzyme F420 hydrogenase subunit beta [EC:1.12.98.1]	Frh	Coenzyme F420 hydrogenase/dehydrogenase, beta subunit C terminus [PF04432.13]; Coenzyme F420 hydrogenase/dehydrogenase, beta subunit N-term [PF04422.13]; YHS domain [PF04945.13]; 4Fe-4S dicluster domain [PF13187.6]; 4Fe-4S dicluster domain [PF13237.6]; 4Fe-4S dicluster domain [PF14697.6]	0
MAG_36_Methanoperedens_contig_454_13	1723	MAG_36_Methanoperedens_contig_80042_20	MAG_36_Methanoperedens	contig_80042	20	17122	17928	1	D			HdrE	Nitrate reductase gamma subunit [PF02665.14]	0
MAG_36_Methanoperedens_contig_454_14	1724	MAG_36_Methanoperedens_contig_80042_21	MAG_36_Methanoperedens	contig_80042	21	17930	19363	1	C	K08264	heterodisulfide reductase subunit D [EC:1.8.98.1]	HdrD	Cysteine-rich domain [PF02754.16]; 4Fe-4S dicluster domain [PF13183.6]; 4Fe-4S dicluster domain [PF13534.6]; 4Fe-4S dicluster domain [PF13237.6]; 4Fe-4S double cluster binding domain [PF13484.6]	0
MAG_36_Methanoperedens_contig_454_15	193	MAG_36_Methanoperedens_contig_16109_21	MAG_36_Methanoperedens	contig_16109	21	19160	20464	1	C	K00401	methyl-coenzyme M reductase beta subunit [EC:2.8.4.1]	MCR	Methyl-coenzyme M reductase beta subunit, C-terminal domain [PF02241.18]; Methyl-coenzyme M reductase beta subunit, N-terminal domain [PF02783.15]	0
MAG_36_Methanoperedens_contig_3371_1	194	MAG_36_Methanoperedens_contig_16109_22	MAG_36_Methanoperedens	contig_16109	22	20479	21000	1	C	K03422	methyl-coenzyme M reductase subunit D	MCR	Methyl-coenzyme M reductase operon protein D [PF02505.14]	0
MAG_36_Methanoperedens_contig_3371_2	195	MAG_36_Methanoperedens_contig_16109_23	MAG_36_Methanoperedens	contig_16109	23	21056	21805	1	C	K00402	methyl-coenzyme M reductase gamma subunit [EC:2.8.4.1]	MCR	Methyl-coenzyme M reductase gamma subunit [PF02240.16]	0
MAG_36_Methanoperedens_contig_3371_3	196	MAG_36_Methanoperedens_contig_16109_24	MAG_36_Methanoperedens	contig_16109	24	21816	23504	1	C	K00399	methyl-coenzyme M reductase alpha subunit [EC:2.8.4.1]	MCR	Methyl-coenzyme M reductase alpha subunit, N-terminal domain [PF02745.15]; Methyl-coenzyme M reductase alpha subunit, C-terminal domain [PF02249.17]	0
MAG_36_Methanoperedens_contig_3371_4	3553	MAG_36_Methanoperedens_contig_232320_181	MAG_36_Methanoperedens	contig_232320	181	174347	174868	-1	C	K03422	methyl-coenzyme M reductase subunit D	MCR	Methyl-coenzyme M reductase operon protein D [PF02505.14]	0
MAG_36_Methanoperedens_contig_3371_5	3894	MAG_36_Methanoperedens_contig_274458_43	MAG_36_Methanoperedens	contig_274458	43	39761	40444	1	C	K03421	methyl-coenzyme M reductase subunit C	MCR	Methyl-coenzyme M reductase operon protein C [PF04609.12]	0
MAG_36_Methanoperedens_contig_3371_6	3574	MAG_36_Methanoperedens_contig_232320_202	MAG_36_Methanoperedens	contig_232320	202	189581	190171	-1	C	K00577	tetrahydromethanopterin S-methyltransferase subunit A [EC:2.1.1.86]	Mtr	Tetrahydromethanopterin S-methyltransferase, subunit A [PF04208.14]	0
MAG_36_Methanoperedens_contig_3371_7	3166	MAG_36_Methanoperedens_contig_198622_34	MAG_36_Methanoperedens	contig_198622	34	35736	36467	-1	C	K00580	tetrahydromethanopterin S-methyltransferase subunit D [EC:2.1.1.86]	Mtr	Tetrahydromethanopterin S-methyltransferase, subunit D [PF04207.12]	0
MAG_36_Methanoperedens_contig_3371_8	3767	MAG_36_Methanoperedens_contig_268000_6	MAG_36_Methanoperedens	contig_268000	6	4509	5459	-1	C	K00584	tetrahydromethanopterin S-methyltransferase subunit H [EC:2.1.1.86]	Mtr	Tetrahydromethanopterin S-methyltransferase MtrH subunit [PF02007.18]	0
MAG_36_Methanoperedens_contig_3371_9	3768	MAG_36_Methanoperedens_contig_268000_7	MAG_36_Methanoperedens	contig_268000	7	5473	5742	-1	C	K00583	tetrahydromethanopterin S-methyltransferase subunit G [EC:2.1.1.86]	Mtr	Tetrahydromethanopterin S-methyltransferase, subunit G [PF04210.13]	0
MAG_36_Methanoperedens_contig_3371_10	3769	MAG_36_Methanoperedens_contig_268000_8	MAG_36_Methanoperedens	contig_268000	8	5747	5971	-1	C	K00582	tetrahydromethanopterin S-methyltransferase subunit F [EC:2.1.1.86]	Mtr	Tetrahydromethanopterin S-methyltransferase, F subunit (MtrF) [PF09472.10]	0
MAG_36_Methanoperedens_contig_3371_11	3770	MAG_36_Methanoperedens_contig_268000_9	MAG_36_Methanoperedens	contig_268000	9	5973	6698	-1	C	K00577	tetrahydromethanopterin S-methyltransferase subunit A [EC:2.1.1.86]	Mtr	Tetrahydromethanopterin S-methyltransferase, subunit A [PF04208.14]	0
MAG_36_Methanoperedens_contig_3371_12	3771	MAG_36_Methanoperedens_contig_268000_10	MAG_36_Methanoperedens	contig_268000	10	6699	7010	-1	C	K00578	tetrahydromethanopterin S-methyltransferase subunit B [EC:2.1.1.86]	Mtr	Tetrahydromethanopterin S-methyltransferase subunit B [PF05440.12]	0
MAG_36_Methanoperedens_contig_3371_13	3772	MAG_36_Methanoperedens_contig_268000_11	MAG_36_Methanoperedens	contig_268000	11	7013	7840	-1	C	K00579	tetrahydromethanopterin S-methyltransferase subunit C [EC:2.1.1.86]	Mtr	Tetrahydromethanopterin S-methyltransferase, subunit C [PF04211.13]	0
MAG_36_Methanoperedens_contig_3371_14	3773	MAG_36_Methanoperedens_contig_268000_12	MAG_36_Methanoperedens	contig_268000	12	7837	8565	-1	C	K00580	tetrahydromethanopterin S-methyltransferase subunit D [EC:2.1.1.86]	Mtr	Tetrahydromethanopterin S-methyltransferase, subunit D [PF04207.12]	0
MAG_36_Methanoperedens_contig_3371_15	3774	MAG_36_Methanoperedens_contig_268000_13	MAG_36_Methanoperedens	contig_268000	13	8565	9467	-1	C	K00581	tetrahydromethanopterin S-methyltransferase subunit E [EC:2.1.1.86]	Mtr	Tetrahydromethanopterin S-methyltransferase, subunit E [PF04206.12]	0
MAG_36_Methanoperedens_contig_3371_16	1057	MAG_36_Methanoperedens_contig_34400_26	MAG_36_Methanoperedens	contig_34400	26	21304	22104	1	D			Mtr	Phosphate acetyl/butaryl transferase [PF01515.19]	0
MAG_36_Methanoperedens_contig_3371_17	3349	MAG_36_Methanoperedens_contig_228971_3	MAG_36_Methanoperedens	contig_228971	3	1601	2581	1	C	K00320	5,10-methylenetetrahydromethanopterin reductase [EC:1.5.98.2]	Mer	Luciferase-like monooxygenase [PF00296.20]	0
MAG_36_Methanoperedens_contig_3371_18	4305	MAG_36_Methanoperedens_contig_322422_8	MAG_36_Methanoperedens	contig_322422	8	6693	7520	1	C	K00319	methylenetetrahydromethanopterin dehydrogenase [EC:1.5.98.1]	Mtd	methylene-5,6,7,8-tetrahydromethanopterin dehydrogenase [PF01993.18]	0
MAG_36_Methanoperedens_contig_3371_19	2817	MAG_36_Methanoperedens_contig_176759_16	MAG_36_Methanoperedens	contig_176759	16	9905	10831	1	C	K01499	methenyltetrahydromethanopterin cyclohydrolase [EC:3.5.4.27]	Mch	Cyclohydrolase (MCH) [PF02289.16]	0
MAG_36_Methanoperedens_contig_3371_20	4126	MAG_36_Methanoperedens_contig_301667_4	MAG_36_Methanoperedens	contig_301667	4	3063	4037	1	C	K01499	methenyltetrahydromethanopterin cyclohydrolase [EC:3.5.4.27]	Mch	Cyclohydrolase (MCH) [PF02289.16]	0
MAG_36_Methanoperedens_contig_3371_21	1841	MAG_36_Methanoperedens_contig_83459_59	MAG_36_Methanoperedens	contig_83459	59	58395	59288	1	C	K00672	formylmethanofuran--tetrahydromethanopterin N-formyltransferase [EC:2.3.1.101]	Ftr	Formylmethanofuran-tetrahydromethanopterin formyltransferase [PF01913.18]; FTR, proximal lobe [PF02741.15]	0
MAG_36_Methanoperedens_contig_3371_22	2311	MAG_36_Methanoperedens_contig_148871_38	MAG_36_Methanoperedens	contig_148871	38	36798	37703	-1	C	K00202	formylmethanofuran dehydrogenase subunit C [EC:1.2.7.12]	Fwd	GXGXG motif [PF01493.19]	0
MAG_36_Methanoperedens_contig_3371_23	2672	MAG_36_Methanoperedens_contig_164393_16	MAG_36_Methanoperedens	contig_164393	16	14343	15308	1	D			Fwd	GXGXG motif [PF01493.19]	0
MAG_36_Methanoperedens_contig_3371_24	3113	MAG_36_Methanoperedens_contig_195413_46	MAG_36_Methanoperedens	contig_195413	46	37970	38428	1	C	K11260	4Fe-4S ferredoxin	Fwd	Putative Fe-S cluster [PF04060.13]; 4Fe-4S dicluster domain [PF13237.6]; 4Fe-4S dicluster domain [PF13183.6]; 4Fe-4S dicluster domain [PF14697.6]; 4Fe-4S dicluster domain [PF13187.6]; 4Fe-4S dicluster domain [PF13247.6]; 4Fe-4S dicluster domain [PF12838.7]	0
MAG_36_Methanoperedens_contig_3371_25	3114	MAG_36_Methanoperedens_contig_195413_47	MAG_36_Methanoperedens	contig_195413	47	38448	39659	1	C	K00201	formylmethanofuran dehydrogenase subunit B [EC:1.2.7.12]	Fwd		0
MAG_36_Methanoperedens_contig_3371_26	3115	MAG_36_Methanoperedens_contig_195413_48	MAG_36_Methanoperedens	contig_195413	48	39665	40090	1	C	K00203	formylmethanofuran dehydrogenase subunit D [EC:1.2.7.12]	Fwd	Molydopterin dinucleotide binding domain [PF01568.21]	0
MAG_36_Methanoperedens_contig_3371_27	3529	MAG_36_Methanoperedens_contig_232320_157	MAG_36_Methanoperedens	contig_232320	157	153245	153832	1	C	K11261	formylmethanofuran dehydrogenase subunit E [EC:1.2.7.12]	Fmd	FmdE, Molybdenum formylmethanofuran dehydrogenase operon [PF02663.14]	0
MAG_36_Methanoperedens_contig_3371_28	178	MAG_36_Methanoperedens_contig_16109_6	MAG_36_Methanoperedens	contig_16109	6	4549	4926	1	C	K00203	formylmethanofuran dehydrogenase subunit D [EC:1.2.7.12]	Fmd	Molydopterin dinucleotide binding domain [PF01568.21]	0
MAG_36_Methanoperedens_contig_4910_2	179	MAG_36_Methanoperedens_contig_16109_7	MAG_36_Methanoperedens	contig_16109	7	4926	6224	1	C	K00201	formylmethanofuran dehydrogenase subunit B [EC:1.2.7.12]	Fmd	Molybdopterin oxidoreductase [PF00384.22]	0
MAG_36_Methanoperedens_contig_4910_3	180	MAG_36_Methanoperedens_contig_16109_8	MAG_36_Methanoperedens	contig_16109	8	6226	7938	1	C	K00200	formylmethanofuran dehydrogenase subunit A [EC:1.2.7.12]	Fmd		0
MAG_36_Methanoperedens_contig_4910_4	181	MAG_36_Methanoperedens_contig_16109_9	MAG_36_Methanoperedens	contig_16109	9	7940	8698	1	C	K00202	formylmethanofuran dehydrogenase subunit C [EC:1.2.7.12]	Fmd	GXGXG motif [PF01493.19]	0
MAG_36_Methanoperedens_contig_4910_5	1241	MAG_36_Methanoperedens_contig_63945_55	MAG_36_Methanoperedens	contig_63945	55	51319	51900	1	C	K11261	formylmethanofuran dehydrogenase subunit E [EC:1.2.7.12]	Fmd	FmdE, Molybdenum formylmethanofuran dehydrogenase operon [PF02663.14]	0
MAG_36_Methanoperedens_contig_4910_6	2725	MAG_36_Methanoperedens_contig_164393_69	MAG_36_Methanoperedens	contig_164393	69	61978	62436	-1	D			Rieske Cyt bc	Cytochrome b(C-terminal)/b6/petD [PF00032.17]	0
MAG_36_Methanoperedens_contig_4910_7	2726	MAG_36_Methanoperedens_contig_164393_70	MAG_36_Methanoperedens	contig_164393	70	62438	63127	-1	D			Rieske Cyt bc	Cytochrome b/b6/petB [PF00033.19]; Cytochrome b(N-terminal)/b6/petB [PF13631.6]	0
MAG_36_Methanoperedens_contig_4910_8	2727	MAG_36_Methanoperedens_contig_164393_71	MAG_36_Methanoperedens	contig_164393	71	63111	63605	-1	D			Rieske Cyt bc	Rieske [2Fe-2S] domain [PF00355.26]	0
MAG_36_Methanoperedens_contig_4910_9	2728	MAG_36_Methanoperedens_contig_164393_72	MAG_36_Methanoperedens	contig_164393	72	63610	63885	-1	E			Rieske Cyt bc		0
MAG_36_Methanoperedens_contig_4910_10	2729	MAG_36_Methanoperedens_contig_164393_73	MAG_36_Methanoperedens	contig_164393	73	63893	64240	-1	E			Rieske Cyt bc		1
MAG_36_Methanoperedens_contig_4910_11	2730	MAG_36_Methanoperedens_contig_164393_74	MAG_36_Methanoperedens	contig_164393	74	64257	65186	-1	D			Rieske Cyt bc	Cytochrome c3 [PF14537.6]; Cytochrome c7 and related cytochrome c [PF14522.6]	5
MAG_36_Methanoperedens_contig_4910_12	2731	MAG_36_Methanoperedens_contig_164393_75	MAG_36_Methanoperedens	contig_164393	75	65238	66188	-1	D			Rieske Cyt bc	Cytochrome c3 [PF14537.6]; Cytochrome c7 and related cytochrome c [PF14522.6]	5
MAG_36_Methanoperedens_contig_4910_13	1923	MAG_36_Methanoperedens_contig_105543_19	MAG_36_Methanoperedens	contig_105543	19	15790	16548	1	C	K00240	sdhB succinate dehydrogenase / fumarate reductase, iron-sulfur subunit [EC:1.3.5.1 1.3.5.4]	SDH	2Fe-2S iron-sulfur cluster binding domain [PF13085.6]; 4Fe-4S dicluster domain [PF13183.6]; 4Fe-4S dicluster domain [PF13534.6]; 4Fe-4S dicluster domain [PF13237.6]	0
MAG_36_Methanoperedens_contig_4910_14	1924	MAG_36_Methanoperedens_contig_105543_20	MAG_36_Methanoperedens	contig_105543	20	16551	16892	1	D		sdhD	SDH	Succinate dehydrogenase/Fumarate reductase transmembrane subunit [PF01127.22]	0
MAG_36_Methanoperedens_contig_4910_15	3738	MAG_36_Methanoperedens_contig_261138_2	MAG_36_Methanoperedens	contig_261138	2	504	2177	-1	C	K00239	sdhA succinate dehydrogenase / fumarate reductase, flavoprotein subunit [EC:1.3.5.1 1.3.5.4]	SDH	FAD binding domain [PF00890.24]; Fumarate reductase flavoprotein C-term [PF02910.20]; FAD dependent oxidoreductase [PF01266.24]	0
MAG_36_Methanoperedens_contig_4910_16	297	MAG_36_Methanoperedens_contig_26622_23	MAG_36_Methanoperedens	contig_26622	23	22389	22763	1	C	K00330	NADH-quinone oxidoreductase subunit A [EC:7.1.1.2]	Fpo	NADH-ubiquinone/plastoquinone oxidoreductase, chain 3 [PF00507.19]	0
MAG_36_Methanoperedens_contig_4910_17	298	MAG_36_Methanoperedens_contig_26622_24	MAG_36_Methanoperedens	contig_26622	24	22730	23344	1	C	K00331	NADH-quinone oxidoreductase subunit B [EC:7.1.1.2]	Fpo	NADH ubiquinone oxidoreductase, 20 Kd subunit [PF01058.22]	0
MAG_36_Methanoperedens_contig_4910_18	299	MAG_36_Methanoperedens_contig_26622_25	MAG_36_Methanoperedens	contig_26622	25	23341	23841	1	D			Fpo	Respiratory-chain NADH dehydrogenase, 30 Kd subunit [PF00329.19]	0
MAG_36_Methanoperedens_contig_4910_19	300	MAG_36_Methanoperedens_contig_26622_26	MAG_36_Methanoperedens	contig_26622	26	23843	24991	1	C	K00333	NADH-quinone oxidoreductase subunit D [EC:7.1.1.2]	Fpo	Respiratory-chain NADH dehydrogenase, 49 Kd subunit [PF00346.19]	0
MAG_36_Methanoperedens_contig_4910_20	301	MAG_36_Methanoperedens_contig_26622_27	MAG_36_Methanoperedens	contig_26622	27	24978	26102	1	C	K00337	NADH-quinone oxidoreductase subunit H [EC:7.1.1.2]	Fpo	NADH dehydrogenase [PF00146.21]	0
MAG_36_Methanoperedens_contig_7343_1	302	MAG_36_Methanoperedens_contig_26622_28	MAG_36_Methanoperedens	contig_26622	28	26102	26518	1	C	K00338	NADH-quinone oxidoreductase subunit I [EC:7.1.1.2]	Fpo	4Fe-4S dicluster domain [PF12838.7]; 4Fe-4S dicluster domain [PF14697.6]; 4Fe-4S dicluster domain [PF13187.6]; 4Fe-4S dicluster domain [PF13237.6]; 4Fe-4S dicluster domain [PF13534.6]; 4Fe-4S dicluster domain [PF13247.6]; 4Fe-4S dicluster domain [PF13183.6]; 4Fe-4S dicluster domain [PF13746.6]; 4Fe-4S binding domain [PF12837.7]; 4Fe-4S binding domain [PF00037.27]; 4Fe-4S double cluster binding do…	0
MAG_36_Methanoperedens_contig_7343_2	303	MAG_36_Methanoperedens_contig_26622_29	MAG_36_Methanoperedens	contig_26622	29	26515	26760	1	D			Fpo	NADH-ubiquinone/plastoquinone oxidoreductase chain 6 [PF00499.20]	0
MAG_36_Methanoperedens_contig_7343_3	304	MAG_36_Methanoperedens_contig_26622_30	MAG_36_Methanoperedens	contig_26622	30	26762	27013	1	D			Fpo	NADH-ubiquinone/plastoquinone oxidoreductase chain 6 [PF00499.20]	0
MAG_36_Methanoperedens_contig_7343_4	305	MAG_36_Methanoperedens_contig_26622_31	MAG_36_Methanoperedens	contig_26622	31	27015	27314	1	C	K00340,K22166	NADH-quinone oxidoreductase subunit K [EC:7.1.1.2]; F420H2 dehydrogenase subunit K [EC:1.5.98.3]	Fpo	NADH-ubiquinone/plastoquinone oxidoreductase chain 4L [PF00420.24]	0
MAG_36_Methanoperedens_contig_7343_5	306	MAG_36_Methanoperedens_contig_26622_32	MAG_36_Methanoperedens	contig_26622	32	27316	29325	1	C	K00341,K22167	NADH-quinone oxidoreductase subunit L [EC:7.1.1.2]; F420H2 dehydrogenase subunit L [EC:1.5.98.3]	Fpo	Proton-conducting membrane transporter [PF00361.20]; NADH dehydrogenase subunit 5 C-terminus [PF06455.11]; NADH-Ubiquinone oxidoreductase (complex I), chain 5 N-terminus [PF00662.20]; NADH-dehyrogenase subunit F, TMs, (complex I) C-terminus [PF01010.19]	0
MAG_36_Methanoperedens_contig_7343_6	307	MAG_36_Methanoperedens_contig_26622_33	MAG_36_Methanoperedens	contig_26622	33	29325	30839	1	C	K00342,K22168	NADH-quinone oxidoreductase subunit M [EC:7.1.1.2]; F420H2 dehydrogenase subunit M [EC:1.5.98.3]	Fpo	Proton-conducting membrane transporter [PF00361.20]; NADH-ubiquinone oxidoreductase chain 4, amino terminus [PF01059.17]	0
MAG_36_Methanoperedens_contig_7343_7	308	MAG_36_Methanoperedens_contig_26622_34	MAG_36_Methanoperedens	contig_26622	34	30836	32314	1	C	K00343,K22169	NADH-quinone oxidoreductase subunit N [EC:7.1.1.2]; F420H2 dehydrogenase subunit N [EC:1.5.98.3]	Fpo	Proton-conducting membrane transporter [PF00361.20]	0
MAG_36_Methanoperedens_contig_7343_8	309	MAG_36_Methanoperedens_contig_26622_35	MAG_36_Methanoperedens	contig_26622	35	32317	32667	1	C	K22170	F420H2 dehydrogenase subunit O [EC:1.5.98.3]	Fpo	F420H2 dehydrogenase subunit FpoO [PF10621.9]	0
MAG_36_Methanoperedens_contig_7343_9	904	MAG_36_Methanoperedens_contig_30853_51	MAG_36_Methanoperedens	contig_30853	51	45375	46751	1	C	K02112	F-type H+/Na+-transporting ATPase subunit beta [EC:7.1.2.2 7.2.2.1]	ATPase1	ATP synthase alpha/beta family, nucleotide-binding domain [PF00006.25]; ATP synthase alpha/beta family, beta-barrel domain [PF02874.23]	0
MAG_36_Methanoperedens_contig_7343_10	905	MAG_36_Methanoperedens_contig_30853_52	MAG_36_Methanoperedens	contig_30853	52	46748	47125	1	D			ATPase1	ATP synthase, Delta/Epsilon chain, beta-sandwich domain [PF02823.16]	0
MAG_36_Methanoperedens_contig_7343_11	906	MAG_36_Methanoperedens_contig_30853_53	MAG_36_Methanoperedens	contig_30853	53	47133	47462	1	D			ATPase1	Putative F0F1-ATPase subunit Ca2+/Mg2+ transporter [PF09527.10]	0
MAG_36_Methanoperedens_contig_7343_12	907	MAG_36_Methanoperedens_contig_30853_54	MAG_36_Methanoperedens	contig_30853	54	47455	47754	1	D			ATPase1	N-ATPase, AtpR subunit [PF12966.7]	0
MAG_36_Methanoperedens_contig_7343_13	908	MAG_36_Methanoperedens_contig_30853_55	MAG_36_Methanoperedens	contig_30853	55	47751	48449	1	C	K02108	F-type H+-transporting ATPase subunit a	ATPase1	ATP synthase A chain [PF00119.20]	0
MAG_36_Methanoperedens_contig_7343_14	909	MAG_36_Methanoperedens_contig_30853_56	MAG_36_Methanoperedens	contig_30853	56	48539	48814	1	C	K02110	F-type H+-transporting ATPase subunit c	ATPase1	ATP synthase subunit C [PF00137.21]	0
MAG_36_Methanoperedens_contig_7343_15	910	MAG_36_Methanoperedens_contig_30853_57	MAG_36_Methanoperedens	contig_30853	57	48820	49596	1	C	K02109	F-type H+-transporting ATPase subunit b	ATPase1	ATP synthase B/B' CF(0) [PF00430.18]	0
MAG_36_Methanoperedens_contig_7343_16	911	MAG_36_Methanoperedens_contig_30853_58	MAG_36_Methanoperedens	contig_30853	58	49593	51119	1	C	K02111	F-type H+/Na+-transporting ATPase subunit alpha [EC:7.1.2.2 7.2.2.1]	ATPase1	ATP synthase alpha/beta family, nucleotide-binding domain [PF00006.25]; ATP synthase alpha/beta chain, C terminal domain [PF00306.27]; ATP synthase alpha/beta family, beta-barrel domain [PF02874.23]	0
MAG_36_Methanoperedens_contig_7343_17	51	MAG_36_Methanoperedens_contig_4910_8	MAG_36_Methanoperedens	contig_4910	8	3327	3947	-1	C	K02120	V/A-type H+/Na+-transporting ATPase subunit D	ATPase2	ATP synthase subunit D [PF01813.17]	0
MAG_36_Methanoperedens_contig_8496_1	52	MAG_36_Methanoperedens_contig_4910_9	MAG_36_Methanoperedens	contig_4910	9	3955	5349	-1	C	K02118	V/A-type H+/Na+-transporting ATPase subunit B	ATPase2	ATP synthase alpha/beta family, nucleotide-binding domain [PF00006.25]; ATP synthase alpha/beta family, beta-barrel domain [PF02874.23]	0
MAG_36_Methanoperedens_contig_8496_2	53	MAG_36_Methanoperedens_contig_4910_10	MAG_36_Methanoperedens	contig_4910	10	5351	7087	-1	C	K02117	V/A-type H+/Na+-transporting ATPase subunit A [EC:7.1.2.2 7.2.2.1]	ATPase2	ATP synthase alpha/beta family, nucleotide-binding domain [PF00006.25]; ATPsynthase alpha/beta subunit N-term extension [PF16886.5]; ATP synthase alpha/beta family, beta-barrel domain [PF02874.23]	0
MAG_36_Methanoperedens_contig_8496_3	54	MAG_36_Methanoperedens_contig_4910_11	MAG_36_Methanoperedens	contig_4910	11	7120	7419	-1	C	K02122	V/A-type H+/Na+-transporting ATPase subunit F	ATPase2	ATP synthase (F/14-kDa) subunit [PF01990.17]	0
MAG_36_Methanoperedens_contig_8496_4	55	MAG_36_Methanoperedens_contig_4910_12	MAG_36_Methanoperedens	contig_4910	12	7420	8439	-1	C	K02119	V/A-type H+/Na+-transporting ATPase subunit C	ATPase2	ATP synthase (C/AC39) subunit [PF01992.16]	0
MAG_36_Methanoperedens_contig_8496_5	56	MAG_36_Methanoperedens_contig_4910_13	MAG_36_Methanoperedens	contig_4910	13	8448	8999	-1	C	K02121	V/A-type H+/Na+-transporting ATPase subunit E	ATPase2	ATP synthase (E/31 kDa) subunit [PF01991.18]	0
MAG_36_Methanoperedens_contig_8496_6	57	MAG_36_Methanoperedens_contig_4910_14	MAG_36_Methanoperedens	contig_4910	14	9009	9266	-1	C	K02124	V/A-type H+/Na+-transporting ATPase subunit K	ATPase2	ATP synthase subunit C [PF00137.21]	0
MAG_36_Methanoperedens_contig_8496_7	58	MAG_36_Methanoperedens_contig_4910_15	MAG_36_Methanoperedens	contig_4910	15	9272	11242	-1	C	K02123	V/A-type H+/Na+-transporting ATPase subunit I	ATPase2	V-type ATPase 116kDa subunit family [PF01496.19]	0
MAG_36_Methanoperedens_contig_8496_8	59	MAG_36_Methanoperedens_contig_4910_16	MAG_36_Methanoperedens	contig_4910	16	11235	11561	-1	C	K02107	V/A-type H+/Na+-transporting ATPase subunit G/H	ATPase2	Vacuolar (H+)-ATPase G subunit [PF16999.5]	0
MAG_36_Methanoperedens_contig_8496_9	3428	MAG_36_Methanoperedens_contig_232320_55	MAG_36_Methanoperedens	contig_232320	55	55961	56443	-1	D			Ech	NADH ubiquinone oxidoreductase, 20 Kd subunit [PF01058.22]	0
MAG_36_Methanoperedens_contig_12630_1	3429	MAG_36_Methanoperedens_contig_232320_56	MAG_36_Methanoperedens	contig_232320	56	56785	58347	-1	D			Ech	Respiratory-chain NADH dehydrogenase, 49 Kd subunit [PF00346.19]; Respiratory-chain NADH dehydrogenase, 30 Kd subunit [PF00329.19]	0
MAG_36_Methanoperedens_contig_12630_2	3430	MAG_36_Methanoperedens_contig_232320_57	MAG_36_Methanoperedens	contig_232320	57	58347	59807	-1	C	K12141	hydrogenase-4 component F [EC:1.-.-.-]	Ech	Proton-conducting membrane transporter [PF00361.20]; NADH-Ubiquinone oxidoreductase (complex I), chain 5 N-terminus [PF00662.20]	0
MAG_36_Methanoperedens_contig_12630_3	3431	MAG_36_Methanoperedens_contig_232320_58	MAG_36_Methanoperedens	contig_232320	58	59812	60471	-1	C	K12140	hydrogenase-4 component E [EC:1.-.-.-]	Ech		0
MAG_36_Methanoperedens_contig_12630_4	3432	MAG_36_Methanoperedens_contig_232320_59	MAG_36_Methanoperedens	contig_232320	59	60474	61418	-1	D			Ech	NADH dehydrogenase [PF00146.21]	0
MAG_36_Methanoperedens_contig_12630_5	3433	MAG_36_Methanoperedens_contig_232320_60	MAG_36_Methanoperedens	contig_232320	60	61419	63422	-1	C	K12137	hydrogenase-4 component B [EC:1.-.-.-]	Ech	Proton-conducting membrane transporter [PF00361.20]	0
MAG_36_Methanoperedens_contig_12630_6	4410	MAG_36_Methanoperedens_contig_342310_47	MAG_36_Methanoperedens	contig_342310	47	43607	44323	1	D			Fd	4Fe-4S dicluster domain [PF14697.6]; 4Fe-4S dicluster domain [PF13187.6]; 4Fe-4S dicluster domain [PF12838.7]; 4Fe-4S dicluster domain [PF13247.6]; 4Fe-4S dicluster domain [PF13237.6]; 4Fe-4S binding domain [PF12837.7]; 4Fe-4S binding domain [PF00037.27]	0
MAG_36_Methanoperedens_contig_12630_7	3332	MAG_36_Methanoperedens_contig_223949_12	MAG_36_Methanoperedens	contig_223949	12	11656	12975	-1	C	K00205	4Fe-4S ferredoxin	Fd	4Fe-4S dicluster domain [PF12838.7]; 4Fe-4S dicluster domain [PF14697.6]; 4Fe-4S dicluster domain [PF13237.6]; 4Fe-4S dicluster domain [PF13187.6]; 4Fe-4S dicluster domain [PF13247.6]; 4Fe-4S double cluster binding domain [PF13484.6]; 4Fe-4S dicluster domain [PF13183.6]; 4Fe-4S dicluster domain [PF13534.6]; 4Fe-4S binding domain [PF00037.27]	0
MAG_36_Methanoperedens_contig_12630_8	1211	MAG_36_Methanoperedens_contig_63945_24	MAG_36_Methanoperedens	contig_63945	24	21807	22091	1	D			Fd	4Fe-4S dicluster domain [PF14697.6]; 4Fe-4S dicluster domain [PF13187.6]; 4Fe-4S dicluster domain [PF12838.7]; 4Fe-4S dicluster domain [PF13237.6]; 4Fe-4S binding domain [PF12837.7]; 4Fe-4S binding domain [PF00037.27]; 4Fe-4S double cluster binding domain [PF13484.6]	0
MAG_36_Methanoperedens_contig_12630_9	3514	MAG_36_Methanoperedens_contig_232320_142	MAG_36_Methanoperedens	contig_232320	142	136439	137182	1	D			Fd	4Fe-4S dicluster domain [PF14697.6]; 4Fe-4S dicluster domain [PF13187.6]; 4Fe-4S dicluster domain [PF12838.7]; 4Fe-4S dicluster domain [PF13247.6]; 4Fe-4S dicluster domain [PF13237.6]; 4Fe-4S binding domain [PF12837.7]	0
MAG_36_Methanoperedens_contig_12630_10	1149	MAG_36_Methanoperedens_contig_45733_34	MAG_36_Methanoperedens	contig_45733	34	28039	28275	-1	D			Fd	4Fe-4S dicluster domain [PF14697.6]; 4Fe-4S dicluster domain [PF13237.6]; 4Fe-4S dicluster domain [PF13187.6]; 4Fe-4S dicluster domain [PF12838.7]; 4Fe-4S dicluster domain [PF13534.6]; 4Fe-4S dicluster domain [PF13183.6]; 4Fe-4S dicluster domain [PF13247.6]; 4Fe-4S double cluster binding domain [PF13484.6]; 4Fe-4S binding domain [PF12837.7]	0
MAG_36_Methanoperedens_contig_12630_11	423	MAG_36_Methanoperedens_contig_30853_11	MAG_36_Methanoperedens	contig_30853	11	11067	11240	1	D			Fd	4Fe-4S dicluster domain [PF13237.6]; 4Fe-4S dicluster domain [PF14697.6]; 4Fe-4S dicluster domain [PF13187.6]; 4Fe-4S dicluster domain [PF12838.7]; 4Fe-4S double cluster binding domain [PF13484.6]; 4Fe-4S dicluster domain [PF13247.6]; 4Fe-4S dicluster domain [PF13534.6]; 4Fe-4S dicluster domain [PF13183.6]; 4Fe-4S dicluster domain [PF13746.6]; 4Fe-4S binding domain [PF00037.27]; 4Fe-4S single clu…	0
MAG_36_Methanoperedens_contig_12630_12	4383	MAG_36_Methanoperedens_contig_342310_20	MAG_36_Methanoperedens	contig_342310	20	16704	17930	1	C	K09729,K09729	uncharacterized protein; uncharacterized protein	Fd	Protein of unknown function DUF116 [PF01976.17]; 4Fe-4S dicluster domain [PF14697.6]; 4Fe-4S dicluster domain [PF13187.6]; 4Fe-4S dicluster domain [PF13237.6]; 4Fe-4S dicluster domain [PF12838.7]; 4Fe-4S dicluster domain [PF13247.6]; 4Fe-4S single cluster domain of Ferredoxin I [PF13370.6]	0
MAG_36_Methanoperedens_contig_12630_13	3234	MAG_36_Methanoperedens_contig_217357_10	MAG_36_Methanoperedens	contig_217357	10	9005	10075	-1	C	K07138	uncharacterized protein	Fd	Domain of unknown function (DUF362) [PF04015.12]; 4Fe-4S dicluster domain [PF13187.6]; 4Fe-4S dicluster domain [PF14697.6]; 4Fe-4S dicluster domain [PF13247.6]; 4Fe-4S dicluster domain [PF13237.6]; 4Fe-4S dicluster domain [PF12838.7]; 4Fe-4S binding domain [PF12837.7]; 4Fe-4S binding domain [PF00037.27]; 4Fe-4S double cluster binding domain [PF13484.6]; 4Fe-4S binding domain [PF12797.7]	0
MAG_36_Methanoperedens_contig_12630_14	2278	MAG_36_Methanoperedens_contig_148871_5	MAG_36_Methanoperedens	contig_148871	5	3102	3314	-1	D			Fd	4Fe-4S dicluster domain [PF13187.6]; 4Fe-4S dicluster domain [PF13237.6]; 4Fe-4S dicluster domain [PF14697.6]; 4Fe-4S dicluster domain [PF12838.7]; 4Fe-4S dicluster domain [PF13247.6]; 4Fe-4S dicluster domain [PF13746.6]; 4Fe-4S single cluster domain of Ferredoxin I [PF13370.6]; 4Fe-4S binding domain [PF12837.7]; 4Fe-4S single cluster domain [PF13459.6]; Electron transfer flavoprotein-ubiquinone …	0
MAG_36_Methanoperedens_contig_12630_15	3518	MAG_36_Methanoperedens_contig_232320_146	MAG_36_Methanoperedens	contig_232320	146	141343	144807	1	C	K00370	narG nitrate reductase / nitrite oxidoreductase, alpha subunit [EC:1.7.5.1 1.7.99.-]	NAR1	Molybdopterin oxidoreductase [PF00384.22]	0
MAG_36_Methanoperedens_contig_12630_16	3519	MAG_36_Methanoperedens_contig_232320_147	MAG_36_Methanoperedens	contig_232320	147	144804	145940	1	C	K00371,K00371,K00371	narH nitrate reductase / nitrite oxidoreductase, beta subunit [EC:1.7.5.1 1.7.99.-]; nitrate reductase / nitrite oxidoreductase, beta subunit [EC:1.7.5.1 1.7.99.-]; nitrate reductase / nitrite oxidoreductase, beta subunit [EC:1.7.5.1 1.7.99.-]	NAR1	4Fe-4S dicluster domain [PF13247.6]	0
MAG_36_Methanoperedens_contig_12630_17	3520	MAG_36_Methanoperedens_contig_232320_148	MAG_36_Methanoperedens	contig_232320	148	145903	146469	1	D		narJ	NAR1	Nitrate reductase delta subunit [PF02613.15]	0
MAG_36_Methanoperedens_contig_12630_18	3521	MAG_36_Methanoperedens_contig_232320_149	MAG_36_Methanoperedens	contig_232320	149	146470	147324	1	D		narI	NAR1	Ethylbenzene dehydrogenase [PF09459.10]	0
MAG_36_Methanoperedens_contig_12630_19	3576	MAG_36_Methanoperedens_contig_232320_204	MAG_36_Methanoperedens	contig_232320	204	191291	191968	-1	C	K00374	nitrate reductase gamma subunit [EC:1.7.5.1 1.7.99.-]	NAR2	Nitrate reductase gamma subunit [PF02665.14]	0
MAG_36_Methanoperedens_contig_12630_20	3577	MAG_36_Methanoperedens_contig_232320_205	MAG_36_Methanoperedens	contig_232320	205	191971	192495	-1	C	K00373	nitrate reductase molybdenum cofactor assembly chaperone NarJ/NarW	NAR2		0
MAG_36_Methanoperedens_contig_12630_21	3578	MAG_36_Methanoperedens_contig_232320_206	MAG_36_Methanoperedens	contig_232320	206	192499	194022	-1	C	K00371	nitrate reductase / nitrite oxidoreductase, beta subunit [EC:1.7.5.1 1.7.99.-]	NAR2	4Fe-4S dicluster domain [PF13247.6]; Respiratory nitrate reductase beta C-terminal [PF14711.6]; 4Fe-4S dicluster domain [PF13237.6]	1
MAG_36_Methanoperedens_contig_12630_22	3579	MAG_36_Methanoperedens_contig_232320_207	MAG_36_Methanoperedens	contig_232320	207	194025	197654	-1	C	K00370	nitrate reductase / nitrite oxidoreductase, alpha subunit [EC:1.7.5.1 1.7.99.-]	NAR2	Molybdopterin oxidoreductase [PF00384.22]; Molydopterin dinucleotide binding domain [PF01568.21]	0
MAG_36_Methanoperedens_contig_12630_23	3590	MAG_36_Methanoperedens_contig_232320_218	MAG_36_Methanoperedens	contig_232320	218	205898	206401	1	C	K15876	cytochrome c nitrite reductase small subunit	nrfH	NapC/NirT cytochrome c family, N-terminal region [PF03264.14]	4
MAG_36_Methanoperedens_contig_12630_25	3591	MAG_36_Methanoperedens_contig_232320_219	MAG_36_Methanoperedens	contig_232320	219	206401	207714	1	C	K03385	nitrite reductase (cytochrome c-552) [EC:1.7.2.2]	nrfA	Cytochrome c552 [PF02335.15]	4
MAG_36_Methanoperedens_contig_12630_26	916	MAG_36_Methanoperedens_contig_31551_3	MAG_36_Methanoperedens	contig_31551	3	1034	1615	1	C	K02305	nitric oxide reductase subunit C	norC		1
MAG_36_Methanoperedens_contig_12630_27	917	MAG_36_Methanoperedens_contig_31551_4	MAG_36_Methanoperedens	contig_31551	4	1599	2996	1	C	K04561	nitric oxide reductase subunit B [EC:1.7.2.5]	norB	Cytochrome C and Quinol oxidase polypeptide I [PF00115.20]	0
MAG_36_Methanoperedens_contig_12630_28	3586	MAG_36_Methanoperedens_contig_232320_214	MAG_36_Methanoperedens	contig_232320	214	201791	204052	-1	C	K04561	nitric oxide reductase subunit B [EC:1.7.2.5]	qNOR	Cytochrome C and Quinol oxidase polypeptide I [PF00115.20]	0
MAG_36_Methanoperedens_contig_12630_29	1196	MAG_36_Methanoperedens_contig_63945_8	MAG_36_Methanoperedens	contig_63945	8	4061	5602	-1	D			nirK-like?	Multicopper oxidase [PF07732.15]; Multicopper oxidase [PF07731.14]; Multicopper oxidase [PF00394.22]; Copper binding proteins, plastocyanin/azurin family [PF00127.20]	0
MAG_36_Methanoperedens_contig_12630_30
MAG_36_Methanoperedens_contig_12630_31
MAG_36_Methanoperedens_contig_12630_32
MAG_36_Methanoperedens_contig_12630_33
MAG_36_Methanoperedens_contig_12630_34
MAG_36_Methanoperedens_contig_12630_35
MAG_36_Methanoperedens_contig_12630_36
MAG_36_Methanoperedens_contig_12630_37
MAG_36_Methanoperedens_contig_12630_38
MAG_36_Methanoperedens_contig_12630_39
MAG_36_Methanoperedens_contig_12630_40
MAG_36_Methanoperedens_contig_12630_41
MAG_36_Methanoperedens_contig_12630_42
MAG_36_Methanoperedens_contig_12630_43
MAG_36_Methanoperedens_contig_12630_44
MAG_36_Methanoperedens_contig_12630_45
MAG_36_Methanoperedens_contig_12630_46
MAG_36_Methanoperedens_contig_12630_47
MAG_36_Methanoperedens_contig_12630_48
MAG_36_Methanoperedens_contig_12630_49
MAG_36_Methanoperedens_contig_12630_50
MAG_36_Methanoperedens_contig_12630_51
MAG_36_Methanoperedens_contig_12630_52
MAG_36_Methanoperedens_contig_12630_53
MAG_36_Methanoperedens_contig_12630_54
MAG_36_Methanoperedens_contig_12630_55
MAG_36_Methanoperedens_contig_12630_56
MAG_36_Methanoperedens_contig_12630_57
MAG_36_Methanoperedens_contig_12630_58
MAG_36_Methanoperedens_contig_12630_59
MAG_36_Methanoperedens_contig_12630_60
MAG_36_Methanoperedens_contig_12630_61
MAG_36_Methanoperedens_contig_12630_62
MAG_36_Methanoperedens_contig_12630_63
MAG_36_Methanoperedens_contig_12630_65
MAG_36_Methanoperedens_contig_12630_66
MAG_36_Methanoperedens_contig_12630_67
MAG_36_Methanoperedens_contig_12630_68
MAG_36_Methanoperedens_contig_12630_69
MAG_36_Methanoperedens_contig_12630_70
MAG_36_Methanoperedens_contig_12630_71
MAG_36_Methanoperedens_contig_12630_72
MAG_36_Methanoperedens_contig_12630_73
MAG_36_Methanoperedens_contig_12630_74
MAG_36_Methanoperedens_contig_13223_1
MAG_36_Methanoperedens_contig_13223_2
MAG_36_Methanoperedens_contig_13223_3
MAG_36_Methanoperedens_contig_13223_4
MAG_36_Methanoperedens_contig_13223_5
MAG_36_Methanoperedens_contig_13223_6
MAG_36_Methanoperedens_contig_13223_7
MAG_36_Methanoperedens_contig_13223_8
MAG_36_Methanoperedens_contig_13223_9
MAG_36_Methanoperedens_contig_13223_10
MAG_36_Methanoperedens_contig_13223_11
MAG_36_Methanoperedens_contig_16109_1
MAG_36_Methanoperedens_contig_16109_2
MAG_36_Methanoperedens_contig_16109_3
MAG_36_Methanoperedens_contig_16109_4
MAG_36_Methanoperedens_contig_16109_5
MAG_36_Methanoperedens_contig_16109_6
MAG_36_Methanoperedens_contig_16109_7
MAG_36_Methanoperedens_contig_16109_8
MAG_36_Methanoperedens_contig_16109_9
MAG_36_Methanoperedens_contig_16109_10
MAG_36_Methanoperedens_contig_16109_11
MAG_36_Methanoperedens_contig_16109_12
MAG_36_Methanoperedens_contig_16109_13
MAG_36_Methanoperedens_contig_16109_14
MAG_36_Methanoperedens_contig_16109_15
MAG_36_Methanoperedens_contig_16109_16
MAG_36_Methanoperedens_contig_16109_17
MAG_36_Methanoperedens_contig_16109_18
MAG_36_Methanoperedens_contig_16109_19
MAG_36_Methanoperedens_contig_16109_20
MAG_36_Methanoperedens_contig_16109_21
MAG_36_Methanoperedens_contig_16109_22
MAG_36_Methanoperedens_contig_16109_23
MAG_36_Methanoperedens_contig_16109_24
MAG_36_Methanoperedens_contig_16109_25
MAG_36_Methanoperedens_contig_16109_26
MAG_36_Methanoperedens_contig_16109_27
MAG_36_Methanoperedens_contig_16109_28
MAG_36_Methanoperedens_contig_16109_29
MAG_36_Methanoperedens_contig_16109_30
MAG_36_Methanoperedens_contig_16109_31
MAG_36_Methanoperedens_contig_16109_32
MAG_36_Methanoperedens_contig_16109_33
MAG_36_Methanoperedens_contig_16109_34
MAG_36_Methanoperedens_contig_16109_35
MAG_36_Methanoperedens_contig_16109_36
MAG_36_Methanoperedens_contig_16109_37
MAG_36_Methanoperedens_contig_16109_38
MAG_36_Methanoperedens_contig_16109_39
MAG_36_Methanoperedens_contig_18218_1
MAG_36_Methanoperedens_contig_18218_2
MAG_36_Methanoperedens_contig_18218_3
MAG_36_Methanoperedens_contig_18218_4
MAG_36_Methanoperedens_contig_18218_5
MAG_36_Methanoperedens_contig_18218_6
MAG_36_Methanoperedens_contig_18218_7
MAG_36_Methanoperedens_contig_18218_8
MAG_36_Methanoperedens_contig_18218_9
MAG_36_Methanoperedens_contig_18218_10
MAG_36_Methanoperedens_contig_18218_11
MAG_36_Methanoperedens_contig_18218_12
MAG_36_Methanoperedens_contig_18218_13
MAG_36_Methanoperedens_contig_18218_14
MAG_36_Methanoperedens_contig_18218_15
MAG_36_Methanoperedens_contig_18218_16
MAG_36_Methanoperedens_contig_18218_17
MAG_36_Methanoperedens_contig_18218_18
MAG_36_Methanoperedens_contig_18218_19
MAG_36_Methanoperedens_contig_18218_20
MAG_36_Methanoperedens_contig_18218_21
MAG_36_Methanoperedens_contig_18218_22
MAG_36_Methanoperedens_contig_18218_23
MAG_36_Methanoperedens_contig_18218_24
MAG_36_Methanoperedens_contig_18218_25
MAG_36_Methanoperedens_contig_18218_26
MAG_36_Methanoperedens_contig_18218_27
MAG_36_Methanoperedens_contig_18218_28
MAG_36_Methanoperedens_contig_18218_29
MAG_36_Methanoperedens_contig_18218_30
MAG_36_Methanoperedens_contig_18218_31
MAG_36_Methanoperedens_contig_20794_1
MAG_36_Methanoperedens_contig_20794_2
MAG_36_Methanoperedens_contig_20794_3
MAG_36_Methanoperedens_contig_20794_4
MAG_36_Methanoperedens_contig_20794_5
MAG_36_Methanoperedens_contig_20794_6
MAG_36_Methanoperedens_contig_20794_7
MAG_36_Methanoperedens_contig_20794_8
MAG_36_Methanoperedens_contig_20794_9
MAG_36_Methanoperedens_contig_20794_10
MAG_36_Methanoperedens_contig_20794_11
MAG_36_Methanoperedens_contig_20794_12
MAG_36_Methanoperedens_contig_20794_13
MAG_36_Methanoperedens_contig_20794_14
MAG_36_Methanoperedens_contig_20794_15
MAG_36_Methanoperedens_contig_20794_16
MAG_36_Methanoperedens_contig_20794_17
MAG_36_Methanoperedens_contig_20794_18
MAG_36_Methanoperedens_contig_20794_19
MAG_36_Methanoperedens_contig_20794_20
MAG_36_Methanoperedens_contig_20794_21
MAG_36_Methanoperedens_contig_20794_22
MAG_36_Methanoperedens_contig_20794_23
MAG_36_Methanoperedens_contig_20794_24
MAG_36_Methanoperedens_contig_20794_25
MAG_36_Methanoperedens_contig_20794_26
MAG_36_Methanoperedens_contig_20794_27
MAG_36_Methanoperedens_contig_20794_28
MAG_36_Methanoperedens_contig_20794_29
MAG_36_Methanoperedens_contig_20794_30
MAG_36_Methanoperedens_contig_20794_31
MAG_36_Methanoperedens_contig_20794_32
MAG_36_Methanoperedens_contig_26622_1
MAG_36_Methanoperedens_contig_26622_2
MAG_36_Methanoperedens_contig_26622_3
MAG_36_Methanoperedens_contig_26622_4
MAG_36_Methanoperedens_contig_26622_5
MAG_36_Methanoperedens_contig_26622_6
MAG_36_Methanoperedens_contig_26622_7
MAG_36_Methanoperedens_contig_26622_8
MAG_36_Methanoperedens_contig_26622_9
MAG_36_Methanoperedens_contig_26622_10
MAG_36_Methanoperedens_contig_26622_11
MAG_36_Methanoperedens_contig_26622_12
MAG_36_Methanoperedens_contig_26622_13
MAG_36_Methanoperedens_contig_26622_14
MAG_36_Methanoperedens_contig_26622_15
MAG_36_Methanoperedens_contig_26622_16
MAG_36_Methanoperedens_contig_26622_17
MAG_36_Methanoperedens_contig_26622_18
MAG_36_Methanoperedens_contig_26622_19
MAG_36_Methanoperedens_contig_26622_20
MAG_36_Methanoperedens_contig_26622_21
MAG_36_Methanoperedens_contig_26622_22
MAG_36_Methanoperedens_contig_26622_23
MAG_36_Methanoperedens_contig_26622_24
MAG_36_Methanoperedens_contig_26622_25
MAG_36_Methanoperedens_contig_26622_26
MAG_36_Methanoperedens_contig_26622_27
MAG_36_Methanoperedens_contig_26622_28
MAG_36_Methanoperedens_contig_26622_29
MAG_36_Methanoperedens_contig_26622_30
MAG_36_Methanoperedens_contig_26622_31
MAG_36_Methanoperedens_contig_26622_32
MAG_36_Methanoperedens_contig_26622_33
MAG_36_Methanoperedens_contig_26622_34
MAG_36_Methanoperedens_contig_26622_35
MAG_36_Methanoperedens_contig_26622_36
MAG_36_Methanoperedens_contig_26622_37
MAG_36_Methanoperedens_contig_26622_38
MAG_36_Methanoperedens_contig_26622_39
MAG_36_Methanoperedens_contig_26622_40
MAG_36_Methanoperedens_contig_26622_41
MAG_36_Methanoperedens_contig_26622_42
MAG_36_Methanoperedens_contig_26622_43
MAG_36_Methanoperedens_contig_26622_44
MAG_36_Methanoperedens_contig_26622_45
MAG_36_Methanoperedens_contig_26622_46
MAG_36_Methanoperedens_contig_26622_47
MAG_36_Methanoperedens_contig_26622_48
MAG_36_Methanoperedens_contig_26622_49
MAG_36_Methanoperedens_contig_26622_50
MAG_36_Methanoperedens_contig_26622_51
MAG_36_Methanoperedens_contig_26622_52
MAG_36_Methanoperedens_contig_26622_53
MAG_36_Methanoperedens_contig_26622_54
MAG_36_Methanoperedens_contig_26622_55
MAG_36_Methanoperedens_contig_26622_56
MAG_36_Methanoperedens_contig_26622_57
MAG_36_Methanoperedens_contig_26622_58
MAG_36_Methanoperedens_contig_26622_59
MAG_36_Methanoperedens_contig_26622_60
MAG_36_Methanoperedens_contig_26622_61
MAG_36_Methanoperedens_contig_26622_62
MAG_36_Methanoperedens_contig_26622_63
MAG_36_Methanoperedens_contig_26622_64
MAG_36_Methanoperedens_contig_26622_65
MAG_36_Methanoperedens_contig_26622_66
MAG_36_Methanoperedens_contig_26622_67
MAG_36_Methanoperedens_contig_26622_68
MAG_36_Methanoperedens_contig_26622_69
MAG_36_Methanoperedens_contig_26622_70
MAG_36_Methanoperedens_contig_26622_71
MAG_36_Methanoperedens_contig_26622_72
MAG_36_Methanoperedens_contig_26622_73
MAG_36_Methanoperedens_contig_26622_74
MAG_36_Methanoperedens_contig_26622_75
MAG_36_Methanoperedens_contig_26622_76
MAG_36_Methanoperedens_contig_26622_77
MAG_36_Methanoperedens_contig_26622_78
MAG_36_Methanoperedens_contig_26622_79
MAG_36_Methanoperedens_contig_26622_80
MAG_36_Methanoperedens_contig_26622_81
MAG_36_Methanoperedens_contig_26622_82
MAG_36_Methanoperedens_contig_26622_83
MAG_36_Methanoperedens_contig_26622_84
MAG_36_Methanoperedens_contig_26622_85
MAG_36_Methanoperedens_contig_26622_86
MAG_36_Methanoperedens_contig_27452_1
MAG_36_Methanoperedens_contig_27452_2
MAG_36_Methanoperedens_contig_27452_3
MAG_36_Methanoperedens_contig_27452_4
MAG_36_Methanoperedens_contig_27452_5
MAG_36_Methanoperedens_contig_27452_6
MAG_36_Methanoperedens_contig_27452_7
MAG_36_Methanoperedens_contig_27452_8
MAG_36_Methanoperedens_contig_27452_9
MAG_36_Methanoperedens_contig_27452_11
MAG_36_Methanoperedens_contig_27452_12
MAG_36_Methanoperedens_contig_27452_13
MAG_36_Methanoperedens_contig_27452_14
MAG_36_Methanoperedens_contig_27452_15
MAG_36_Methanoperedens_contig_27452_16
MAG_36_Methanoperedens_contig_28076_1
MAG_36_Methanoperedens_contig_28076_2
MAG_36_Methanoperedens_contig_28076_3
MAG_36_Methanoperedens_contig_28076_4
MAG_36_Methanoperedens_contig_28076_6
MAG_36_Methanoperedens_contig_28076_7
MAG_36_Methanoperedens_contig_28076_8
MAG_36_Methanoperedens_contig_28076_9
MAG_36_Methanoperedens_contig_28076_10
MAG_36_Methanoperedens_contig_28076_11
MAG_36_Methanoperedens_contig_28076_12
MAG_36_Methanoperedens_contig_28076_13
MAG_36_Methanoperedens_contig_28076_14
MAG_36_Methanoperedens_contig_28076_15
MAG_36_Methanoperedens_contig_28076_16
MAG_36_Methanoperedens_contig_28076_17
MAG_36_Methanoperedens_contig_28076_18
MAG_36_Methanoperedens_contig_28076_19
MAG_36_Methanoperedens_contig_28076_20
MAG_36_Methanoperedens_contig_28076_21
MAG_36_Methanoperedens_contig_28076_22
MAG_36_Methanoperedens_contig_28076_23
MAG_36_Methanoperedens_contig_28076_24
MAG_36_Methanoperedens_contig_28076_25
MAG_36_Methanoperedens_contig_28076_26
MAG_36_Methanoperedens_contig_28076_27
MAG_36_Methanoperedens_contig_28076_28
MAG_36_Methanoperedens_contig_28076_29
MAG_36_Methanoperedens_contig_28076_30
MAG_36_Methanoperedens_contig_28076_31
MAG_36_Methanoperedens_contig_28076_32
MAG_36_Methanoperedens_contig_28076_33
MAG_36_Methanoperedens_contig_28076_34
MAG_36_Methanoperedens_contig_28076_35
MAG_36_Methanoperedens_contig_28076_36
MAG_36_Methanoperedens_contig_28076_37
MAG_36_Methanoperedens_contig_28076_38
MAG_36_Methanoperedens_contig_30853_1
MAG_36_Methanoperedens_contig_30853_2
MAG_36_Methanoperedens_contig_30853_3
MAG_36_Methanoperedens_contig_30853_4
MAG_36_Methanoperedens_contig_30853_5
MAG_36_Methanoperedens_contig_30853_6
MAG_36_Methanoperedens_contig_30853_7
MAG_36_Methanoperedens_contig_30853_8
MAG_36_Methanoperedens_contig_30853_9
MAG_36_Methanoperedens_contig_30853_10
MAG_36_Methanoperedens_contig_30853_11
MAG_36_Methanoperedens_contig_30853_12
MAG_36_Methanoperedens_contig_30853_13
MAG_36_Methanoperedens_contig_30853_14
MAG_36_Methanoperedens_contig_30853_15
MAG_36_Methanoperedens_contig_30853_16
MAG_36_Methanoperedens_contig_30853_17
MAG_36_Methanoperedens_contig_30853_18
MAG_36_Methanoperedens_contig_30853_19
MAG_36_Methanoperedens_contig_30853_20
MAG_36_Methanoperedens_contig_30853_21
MAG_36_Methanoperedens_contig_30853_22
MAG_36_Methanoperedens_contig_30853_23
MAG_36_Methanoperedens_contig_30853_24
MAG_36_Methanoperedens_contig_30853_25
MAG_36_Methanoperedens_contig_30853_26
MAG_36_Methanoperedens_contig_30853_27
MAG_36_Methanoperedens_contig_30853_28
MAG_36_Methanoperedens_contig_30853_29
MAG_36_Methanoperedens_contig_30853_30
MAG_36_Methanoperedens_contig_454_1
MAG_36_Methanoperedens_contig_454_2
MAG_36_Methanoperedens_contig_454_3
MAG_36_Methanoperedens_contig_454_4
MAG_36_Methanoperedens_contig_454_5
MAG_36_Methanoperedens_contig_454_6
MAG_36_Methanoperedens_contig_454_7
MAG_36_Methanoperedens_contig_454_8
MAG_36_Methanoperedens_contig_454_9
MAG_36_Methanoperedens_contig_454_10
MAG_36_Methanoperedens_contig_454_11
MAG_36_Methanoperedens_contig_454_12
MAG_36_Methanoperedens_contig_454_13
MAG_36_Methanoperedens_contig_454_14
MAG_36_Methanoperedens_contig_454_15
MAG_36_Methanoperedens_contig_3371_1
MAG_36_Methanoperedens_contig_3371_2
MAG_36_Methanoperedens_contig_3371_3
MAG_36_Methanoperedens_contig_3371_4
MAG_36_Methanoperedens_contig_3371_5
MAG_36_Methanoperedens_contig_3371_6
MAG_36_Methanoperedens_contig_3371_7
MAG_36_Methanoperedens_contig_3371_8
MAG_36_Methanoperedens_contig_3371_9
MAG_36_Methanoperedens_contig_3371_10
MAG_36_Methanoperedens_contig_3371_11
MAG_36_Methanoperedens_contig_3371_12
MAG_36_Methanoperedens_contig_3371_13
MAG_36_Methanoperedens_contig_3371_14
MAG_36_Methanoperedens_contig_3371_15
MAG_36_Methanoperedens_contig_3371_16
MAG_36_Methanoperedens_contig_3371_17
MAG_36_Methanoperedens_contig_3371_18
MAG_36_Methanoperedens_contig_3371_19
MAG_36_Methanoperedens_contig_3371_20
MAG_36_Methanoperedens_contig_3371_21
MAG_36_Methanoperedens_contig_3371_22
MAG_36_Methanoperedens_contig_3371_23
MAG_36_Methanoperedens_contig_3371_24
MAG_36_Methanoperedens_contig_3371_25
MAG_36_Methanoperedens_contig_3371_26
MAG_36_Methanoperedens_contig_3371_27
MAG_36_Methanoperedens_contig_3371_28
MAG_36_Methanoperedens_contig_4910_2
MAG_36_Methanoperedens_contig_4910_3
MAG_36_Methanoperedens_contig_4910_4
MAG_36_Methanoperedens_contig_4910_5
MAG_36_Methanoperedens_contig_4910_6
MAG_36_Methanoperedens_contig_4910_7
MAG_36_Methanoperedens_contig_4910_8
MAG_36_Methanoperedens_contig_4910_9
MAG_36_Methanoperedens_contig_4910_10
MAG_36_Methanoperedens_contig_4910_11
MAG_36_Methanoperedens_contig_4910_12
MAG_36_Methanoperedens_contig_4910_13
MAG_36_Methanoperedens_contig_4910_14
MAG_36_Methanoperedens_contig_4910_15
MAG_36_Methanoperedens_contig_4910_16
MAG_36_Methanoperedens_contig_4910_17
MAG_36_Methanoperedens_contig_4910_18
MAG_36_Methanoperedens_contig_4910_19
MAG_36_Methanoperedens_contig_4910_20
MAG_36_Methanoperedens_contig_7343_1
MAG_36_Methanoperedens_contig_7343_2
MAG_36_Methanoperedens_contig_7343_3
MAG_36_Methanoperedens_contig_7343_4
MAG_36_Methanoperedens_contig_7343_5
MAG_36_Methanoperedens_contig_7343_6
MAG_36_Methanoperedens_contig_7343_7
MAG_36_Methanoperedens_contig_7343_8
MAG_36_Methanoperedens_contig_7343_9
MAG_36_Methanoperedens_contig_7343_10
MAG_36_Methanoperedens_contig_7343_11
MAG_36_Methanoperedens_contig_7343_12
MAG_36_Methanoperedens_contig_7343_13
MAG_36_Methanoperedens_contig_7343_14
MAG_36_Methanoperedens_contig_7343_15
MAG_36_Methanoperedens_contig_7343_16
MAG_36_Methanoperedens_contig_7343_17
MAG_36_Methanoperedens_contig_8496_1
MAG_36_Methanoperedens_contig_8496_2
MAG_36_Methanoperedens_contig_8496_3
MAG_36_Methanoperedens_contig_8496_4
MAG_36_Methanoperedens_contig_8496_5
MAG_36_Methanoperedens_contig_8496_6
MAG_36_Methanoperedens_contig_8496_7
MAG_36_Methanoperedens_contig_8496_8
MAG_36_Methanoperedens_contig_8496_9
MAG_36_Methanoperedens_contig_12630_1
MAG_36_Methanoperedens_contig_12630_2
MAG_36_Methanoperedens_contig_12630_3
MAG_36_Methanoperedens_contig_12630_4
MAG_36_Methanoperedens_contig_12630_5
MAG_36_Methanoperedens_contig_12630_6
MAG_36_Methanoperedens_contig_12630_7
MAG_36_Methanoperedens_contig_12630_8
MAG_36_Methanoperedens_contig_12630_9
MAG_36_Methanoperedens_contig_12630_10
MAG_36_Methanoperedens_contig_12630_11
MAG_36_Methanoperedens_contig_12630_12
MAG_36_Methanoperedens_contig_12630_13
MAG_36_Methanoperedens_contig_12630_14
MAG_36_Methanoperedens_contig_12630_15
MAG_36_Methanoperedens_contig_12630_16
MAG_36_Methanoperedens_contig_12630_17
MAG_36_Methanoperedens_contig_12630_18
MAG_36_Methanoperedens_contig_12630_19
MAG_36_Methanoperedens_contig_12630_20
MAG_36_Methanoperedens_contig_12630_21
MAG_36_Methanoperedens_contig_12630_22
MAG_36_Methanoperedens_contig_12630_23
MAG_36_Methanoperedens_contig_12630_25
MAG_36_Methanoperedens_contig_12630_26
MAG_36_Methanoperedens_contig_12630_27
MAG_36_Methanoperedens_contig_12630_28
MAG_36_Methanoperedens_contig_12630_29
MAG_36_Methanoperedens_contig_12630_30
MAG_36_Methanoperedens_contig_12630_31
MAG_36_Methanoperedens_contig_12630_32
MAG_36_Methanoperedens_contig_12630_33
MAG_36_Methanoperedens_contig_12630_34
MAG_36_Methanoperedens_contig_12630_35
MAG_36_Methanoperedens_contig_12630_36
MAG_36_Methanoperedens_contig_12630_37
MAG_36_Methanoperedens_contig_12630_38
MAG_36_Methanoperedens_contig_12630_39
MAG_36_Methanoperedens_contig_12630_40
MAG_36_Methanoperedens_contig_12630_41
MAG_36_Methanoperedens_contig_12630_42
MAG_36_Methanoperedens_contig_12630_43
MAG_36_Methanoperedens_contig_12630_44
MAG_36_Methanoperedens_contig_12630_45
MAG_36_Methanoperedens_contig_12630_46
MAG_36_Methanoperedens_contig_12630_47
MAG_36_Methanoperedens_contig_12630_48
MAG_36_Methanoperedens_contig_12630_49
MAG_36_Methanoperedens_contig_12630_50
MAG_36_Methanoperedens_contig_12630_51
MAG_36_Methanoperedens_contig_12630_52
MAG_36_Methanoperedens_contig_12630_53
MAG_36_Methanoperedens_contig_12630_54
MAG_36_Methanoperedens_contig_12630_55
MAG_36_Methanoperedens_contig_12630_56
MAG_36_Methanoperedens_contig_12630_57
MAG_36_Methanoperedens_contig_12630_58
MAG_36_Methanoperedens_contig_12630_59
MAG_36_Methanoperedens_contig_12630_60
MAG_36_Methanoperedens_contig_12630_61
MAG_36_Methanoperedens_contig_12630_62
MAG_36_Methanoperedens_contig_12630_63
MAG_36_Methanoperedens_contig_12630_65
MAG_36_Methanoperedens_contig_12630_66
MAG_36_Methanoperedens_contig_12630_67
MAG_36_Methanoperedens_contig_12630_68
MAG_36_Methanoperedens_contig_12630_69
MAG_36_Methanoperedens_contig_12630_70
MAG_36_Methanoperedens_contig_12630_71
MAG_36_Methanoperedens_contig_12630_72
MAG_36_Methanoperedens_contig_12630_73
MAG_36_Methanoperedens_contig_12630_74
MAG_36_Methanoperedens_contig_13223_1
MAG_36_Methanoperedens_contig_13223_2
MAG_36_Methanoperedens_contig_13223_3
MAG_36_Methanoperedens_contig_13223_4
MAG_36_Methanoperedens_contig_13223_5
MAG_36_Methanoperedens_contig_13223_6
MAG_36_Methanoperedens_contig_13223_7
MAG_36_Methanoperedens_contig_13223_8
MAG_36_Methanoperedens_contig_13223_9
MAG_36_Methanoperedens_contig_13223_10
MAG_36_Methanoperedens_contig_13223_11
MAG_36_Methanoperedens_contig_16109_1
MAG_36_Methanoperedens_contig_16109_2
MAG_36_Methanoperedens_contig_16109_3
MAG_36_Methanoperedens_contig_16109_4
MAG_36_Methanoperedens_contig_16109_5
MAG_36_Methanoperedens_contig_16109_6
MAG_36_Methanoperedens_contig_16109_7
MAG_36_Methanoperedens_contig_16109_8
MAG_36_Methanoperedens_contig_16109_9
MAG_36_Methanoperedens_contig_16109_10
MAG_36_Methanoperedens_contig_16109_11
MAG_36_Methanoperedens_contig_16109_12
MAG_36_Methanoperedens_contig_16109_13
MAG_36_Methanoperedens_contig_16109_14
MAG_36_Methanoperedens_contig_16109_15
MAG_36_Methanoperedens_contig_16109_16
MAG_36_Methanoperedens_contig_16109_17
MAG_36_Methanoperedens_contig_16109_18
MAG_36_Methanoperedens_contig_16109_19
MAG_36_Methanoperedens_contig_16109_20
MAG_36_Methanoperedens_contig_16109_21
MAG_36_Methanoperedens_contig_16109_22
MAG_36_Methanoperedens_contig_16109_23
MAG_36_Methanoperedens_contig_16109_24
MAG_36_Methanoperedens_contig_16109_25
MAG_36_Methanoperedens_contig_16109_26
MAG_36_Methanoperedens_contig_16109_27
MAG_36_Methanoperedens_contig_16109_28
MAG_36_Methanoperedens_contig_16109_29
MAG_36_Methanoperedens_contig_16109_30
MAG_36_Methanoperedens_contig_16109_31
MAG_36_Methanoperedens_contig_16109_32
MAG_36_Methanoperedens_contig_16109_33
MAG_36_Methanoperedens_contig_16109_34
MAG_36_Methanoperedens_contig_16109_35
MAG_36_Methanoperedens_contig_16109_36
MAG_36_Methanoperedens_contig_16109_37
MAG_36_Methanoperedens_contig_16109_38
MAG_36_Methanoperedens_contig_16109_39
MAG_36_Methanoperedens_contig_18218_1
MAG_36_Methanoperedens_contig_18218_2
MAG_36_Methanoperedens_contig_18218_3
MAG_36_Methanoperedens_contig_18218_4
MAG_36_Methanoperedens_contig_18218_5
MAG_36_Methanoperedens_contig_18218_6
MAG_36_Methanoperedens_contig_18218_7
MAG_36_Methanoperedens_contig_18218_8
MAG_36_Methanoperedens_contig_18218_9
MAG_36_Methanoperedens_contig_18218_10
MAG_36_Methanoperedens_contig_18218_11
MAG_36_Methanoperedens_contig_18218_12
MAG_36_Methanoperedens_contig_18218_13
MAG_36_Methanoperedens_contig_18218_14
MAG_36_Methanoperedens_contig_18218_15
MAG_36_Methanoperedens_contig_18218_16
MAG_36_Methanoperedens_contig_18218_17
MAG_36_Methanoperedens_contig_18218_18
MAG_36_Methanoperedens_contig_18218_19
MAG_36_Methanoperedens_contig_18218_20
MAG_36_Methanoperedens_contig_18218_21
MAG_36_Methanoperedens_contig_18218_22
MAG_36_Methanoperedens_contig_18218_23
MAG_36_Methanoperedens_contig_18218_24
MAG_36_Methanoperedens_contig_18218_25
MAG_36_Methanoperedens_contig_18218_26
MAG_36_Methanoperedens_contig_18218_27
MAG_36_Methanoperedens_contig_18218_28
MAG_36_Methanoperedens_contig_18218_29
MAG_36_Methanoperedens_contig_18218_30
MAG_36_Methanoperedens_contig_18218_31
MAG_36_Methanoperedens_contig_20794_1
MAG_36_Methanoperedens_contig_20794_2
MAG_36_Methanoperedens_contig_20794_3
MAG_36_Methanoperedens_contig_20794_4
MAG_36_Methanoperedens_contig_20794_5
MAG_36_Methanoperedens_contig_20794_6
MAG_36_Methanoperedens_contig_20794_7
MAG_36_Methanoperedens_contig_20794_8
MAG_36_Methanoperedens_contig_20794_9
MAG_36_Methanoperedens_contig_20794_10
MAG_36_Methanoperedens_contig_20794_11
MAG_36_Methanoperedens_contig_20794_12
MAG_36_Methanoperedens_contig_20794_13
MAG_36_Methanoperedens_contig_20794_14
MAG_36_Methanoperedens_contig_20794_15
MAG_36_Methanoperedens_contig_20794_16
MAG_36_Methanoperedens_contig_20794_17
MAG_36_Methanoperedens_contig_20794_18
MAG_36_Methanoperedens_contig_20794_19
MAG_36_Methanoperedens_contig_20794_20
MAG_36_Methanoperedens_contig_20794_21
MAG_36_Methanoperedens_contig_20794_22
MAG_36_Methanoperedens_contig_20794_23
MAG_36_Methanoperedens_contig_20794_24
MAG_36_Methanoperedens_contig_20794_25
MAG_36_Methanoperedens_contig_20794_26
MAG_36_Methanoperedens_contig_20794_27
MAG_36_Methanoperedens_contig_20794_28
MAG_36_Methanoperedens_contig_20794_29
MAG_36_Methanoperedens_contig_20794_30
MAG_36_Methanoperedens_contig_20794_31
MAG_36_Methanoperedens_contig_20794_32
MAG_36_Methanoperedens_contig_26622_1
MAG_36_Methanoperedens_contig_26622_2
MAG_36_Methanoperedens_contig_26622_3
MAG_36_Methanoperedens_contig_26622_4
MAG_36_Methanoperedens_contig_26622_5
MAG_36_Methanoperedens_contig_26622_6
MAG_36_Methanoperedens_contig_26622_7
MAG_36_Methanoperedens_contig_26622_8
MAG_36_Methanoperedens_contig_26622_9
MAG_36_Methanoperedens_contig_26622_10
MAG_36_Methanoperedens_contig_26622_11
MAG_36_Methanoperedens_contig_26622_12
MAG_36_Methanoperedens_contig_26622_13
MAG_36_Methanoperedens_contig_26622_14
MAG_36_Methanoperedens_contig_26622_15
MAG_36_Methanoperedens_contig_26622_16
MAG_36_Methanoperedens_contig_26622_17
MAG_36_Methanoperedens_contig_26622_18
MAG_36_Methanoperedens_contig_26622_19
MAG_36_Methanoperedens_contig_26622_20
MAG_36_Methanoperedens_contig_26622_21
MAG_36_Methanoperedens_contig_26622_22
MAG_36_Methanoperedens_contig_26622_23
MAG_36_Methanoperedens_contig_26622_24
MAG_36_Methanoperedens_contig_26622_25
MAG_36_Methanoperedens_contig_26622_26
MAG_36_Methanoperedens_contig_26622_27
MAG_36_Methanoperedens_contig_26622_28
MAG_36_Methanoperedens_contig_26622_29
MAG_36_Methanoperedens_contig_26622_30
MAG_36_Methanoperedens_contig_26622_31
MAG_36_Methanoperedens_contig_26622_32
MAG_36_Methanoperedens_contig_26622_33
MAG_36_Methanoperedens_contig_26622_34
MAG_36_Methanoperedens_contig_26622_35
MAG_36_Methanoperedens_contig_26622_36
MAG_36_Methanoperedens_contig_26622_37
MAG_36_Methanoperedens_contig_26622_38
MAG_36_Methanoperedens_contig_26622_39
MAG_36_Methanoperedens_contig_26622_40
MAG_36_Methanoperedens_contig_26622_41
MAG_36_Methanoperedens_contig_26622_42
MAG_36_Methanoperedens_contig_26622_43
MAG_36_Methanoperedens_contig_26622_44
MAG_36_Methanoperedens_contig_26622_45
MAG_36_Methanoperedens_contig_26622_46
MAG_36_Methanoperedens_contig_26622_47
MAG_36_Methanoperedens_contig_26622_48
MAG_36_Methanoperedens_contig_26622_49
MAG_36_Methanoperedens_contig_26622_50
MAG_36_Methanoperedens_contig_26622_51
MAG_36_Methanoperedens_contig_26622_52
MAG_36_Methanoperedens_contig_26622_53
MAG_36_Methanoperedens_contig_26622_54
MAG_36_Methanoperedens_contig_26622_55
MAG_36_Methanoperedens_contig_26622_56
MAG_36_Methanoperedens_contig_26622_57
MAG_36_Methanoperedens_contig_26622_58
MAG_36_Methanoperedens_contig_26622_59
MAG_36_Methanoperedens_contig_26622_60
MAG_36_Methanoperedens_contig_26622_61
MAG_36_Methanoperedens_contig_26622_62
MAG_36_Methanoperedens_contig_26622_63
MAG_36_Methanoperedens_contig_26622_64
MAG_36_Methanoperedens_contig_26622_65
MAG_36_Methanoperedens_contig_26622_66
MAG_36_Methanoperedens_contig_26622_67
MAG_36_Methanoperedens_contig_26622_68
MAG_36_Methanoperedens_contig_26622_69
MAG_36_Methanoperedens_contig_26622_70
MAG_36_Methanoperedens_contig_26622_71
MAG_36_Methanoperedens_contig_26622_72
MAG_36_Methanoperedens_contig_26622_73
MAG_36_Methanoperedens_contig_26622_74
MAG_36_Methanoperedens_contig_26622_75
MAG_36_Methanoperedens_contig_26622_76
MAG_36_Methanoperedens_contig_26622_77
MAG_36_Methanoperedens_contig_26622_78
MAG_36_Methanoperedens_contig_26622_79
MAG_36_Methanoperedens_contig_26622_80
MAG_36_Methanoperedens_contig_26622_81
MAG_36_Methanoperedens_contig_26622_82
MAG_36_Methanoperedens_contig_26622_83
MAG_36_Methanoperedens_contig_26622_84
MAG_36_Methanoperedens_contig_26622_85
MAG_36_Methanoperedens_contig_26622_86
MAG_36_Methanoperedens_contig_27452_1
MAG_36_Methanoperedens_contig_27452_2
MAG_36_Methanoperedens_contig_27452_3
MAG_36_Methanoperedens_contig_27452_4
MAG_36_Methanoperedens_contig_27452_5
MAG_36_Methanoperedens_contig_27452_6
MAG_36_Methanoperedens_contig_27452_7
MAG_36_Methanoperedens_contig_27452_8
MAG_36_Methanoperedens_contig_27452_9
MAG_36_Methanoperedens_contig_27452_11
MAG_36_Methanoperedens_contig_27452_12
MAG_36_Methanoperedens_contig_27452_13
MAG_36_Methanoperedens_contig_27452_14
MAG_36_Methanoperedens_contig_27452_15
MAG_36_Methanoperedens_contig_27452_16
MAG_36_Methanoperedens_contig_28076_1
MAG_36_Methanoperedens_contig_28076_2
MAG_36_Methanoperedens_contig_28076_3
MAG_36_Methanoperedens_contig_28076_4
MAG_36_Methanoperedens_contig_28076_6
MAG_36_Methanoperedens_contig_28076_7
MAG_36_Methanoperedens_contig_28076_8
MAG_36_Methanoperedens_contig_28076_9
MAG_36_Methanoperedens_contig_28076_10
MAG_36_Methanoperedens_contig_28076_11
MAG_36_Methanoperedens_contig_28076_12
MAG_36_Methanoperedens_contig_28076_13
MAG_36_Methanoperedens_contig_28076_14
MAG_36_Methanoperedens_contig_28076_15
MAG_36_Methanoperedens_contig_28076_16
MAG_36_Methanoperedens_contig_28076_17
MAG_36_Methanoperedens_contig_28076_18
MAG_36_Methanoperedens_contig_28076_19
MAG_36_Methanoperedens_contig_28076_20
MAG_36_Methanoperedens_contig_28076_21
MAG_36_Methanoperedens_contig_28076_22
MAG_36_Methanoperedens_contig_28076_23
MAG_36_Methanoperedens_contig_28076_24
MAG_36_Methanoperedens_contig_28076_25
MAG_36_Methanoperedens_contig_28076_26
MAG_36_Methanoperedens_contig_28076_27
MAG_36_Methanoperedens_contig_28076_28
MAG_36_Methanoperedens_contig_28076_29
MAG_36_Methanoperedens_contig_28076_30
MAG_36_Methanoperedens_contig_28076_31
MAG_36_Methanoperedens_contig_28076_32
MAG_36_Methanoperedens_contig_28076_33
MAG_36_Methanoperedens_contig_28076_34
MAG_36_Methanoperedens_contig_28076_35
MAG_36_Methanoperedens_contig_28076_36
MAG_36_Methanoperedens_contig_28076_37
MAG_36_Methanoperedens_contig_28076_38
MAG_36_Methanoperedens_contig_30853_1
MAG_36_Methanoperedens_contig_30853_2
MAG_36_Methanoperedens_contig_30853_3
MAG_36_Methanoperedens_contig_30853_4
MAG_36_Methanoperedens_contig_30853_5
MAG_36_Methanoperedens_contig_30853_6
MAG_36_Methanoperedens_contig_30853_7
MAG_36_Methanoperedens_contig_30853_8
MAG_36_Methanoperedens_contig_30853_9
MAG_36_Methanoperedens_contig_30853_10
MAG_36_Methanoperedens_contig_30853_11
MAG_36_Methanoperedens_contig_30853_12
MAG_36_Methanoperedens_contig_30853_13
MAG_36_Methanoperedens_contig_30853_14
MAG_36_Methanoperedens_contig_30853_15
MAG_36_Methanoperedens_contig_30853_16
MAG_36_Methanoperedens_contig_30853_17
MAG_36_Methanoperedens_contig_30853_18
MAG_36_Methanoperedens_contig_30853_19
MAG_36_Methanoperedens_contig_30853_20
MAG_36_Methanoperedens_contig_30853_21
MAG_36_Methanoperedens_contig_30853_22
MAG_36_Methanoperedens_contig_30853_23
MAG_36_Methanoperedens_contig_30853_24
MAG_36_Methanoperedens_contig_30853_25
MAG_36_Methanoperedens_contig_30853_26
MAG_36_Methanoperedens_contig_30853_27
MAG_36_Methanoperedens_contig_30853_28
MAG_36_Methanoperedens_contig_30853_29
MAG_36_Methanoperedens_contig_30853_30
MAG_36_Methanoperedens_contig_30853_31
MAG_36_Methanoperedens_contig_30853_32
MAG_36_Methanoperedens_contig_30853_33
MAG_36_Methanoperedens_contig_30853_34
MAG_36_Methanoperedens_contig_30853_35
MAG_36_Methanoperedens_contig_30853_36
MAG_36_Methanoperedens_contig_30853_37
MAG_36_Methanoperedens_contig_30853_38
MAG_36_Methanoperedens_contig_30853_39
MAG_36_Methanoperedens_contig_30853_40
MAG_36_Methanoperedens_contig_30853_41
MAG_36_Methanoperedens_contig_30853_42
MAG_36_Methanoperedens_contig_30853_43
MAG_36_Methanoperedens_contig_30853_44
MAG_36_Methanoperedens_contig_30853_45
MAG_36_Methanoperedens_contig_30853_46
MAG_36_Methanoperedens_contig_30853_47
MAG_36_Methanoperedens_contig_30853_48
MAG_36_Methanoperedens_contig_30853_49
MAG_36_Methanoperedens_contig_30853_50
MAG_36_Methanoperedens_contig_30853_51
MAG_36_Methanoperedens_contig_30853_52
MAG_36_Methanoperedens_contig_30853_53
MAG_36_Methanoperedens_contig_30853_54
MAG_36_Methanoperedens_contig_30853_55
MAG_36_Methanoperedens_contig_30853_56
MAG_36_Methanoperedens_contig_30853_57
MAG_36_Methanoperedens_contig_30853_58
MAG_36_Methanoperedens_contig_30853_59
MAG_36_Methanoperedens_contig_30853_60
MAG_36_Methanoperedens_contig_31551_1
MAG_36_Methanoperedens_contig_31551_2
MAG_36_Methanoperedens_contig_31551_3
MAG_36_Methanoperedens_contig_31551_4
MAG_36_Methanoperedens_contig_31551_5
MAG_36_Methanoperedens_contig_31551_6
MAG_36_Methanoperedens_contig_31551_7
MAG_36_Methanoperedens_contig_31551_8
MAG_36_Methanoperedens_contig_31551_9
MAG_36_Methanoperedens_contig_31551_10
MAG_36_Methanoperedens_contig_31551_11
MAG_36_Methanoperedens_contig_31551_12
MAG_36_Methanoperedens_contig_31551_13
MAG_36_Methanoperedens_contig_31551_14
MAG_36_Methanoperedens_contig_31551_15
MAG_36_Methanoperedens_contig_31551_16
MAG_36_Methanoperedens_contig_31551_17
MAG_36_Methanoperedens_contig_31551_18
MAG_36_Methanoperedens_contig_31551_19
MAG_36_Methanoperedens_contig_31551_20
MAG_36_Methanoperedens_contig_33474_2
MAG_36_Methanoperedens_contig_33474_3
MAG_36_Methanoperedens_contig_33474_4
MAG_36_Methanoperedens_contig_33474_5
MAG_36_Methanoperedens_contig_33474_6
MAG_36_Methanoperedens_contig_33474_7
MAG_36_Methanoperedens_contig_33474_8
MAG_36_Methanoperedens_contig_33474_9
MAG_36_Methanoperedens_contig_33474_10
MAG_36_Methanoperedens_contig_33474_11
MAG_36_Methanoperedens_contig_33474_12
MAG_36_Methanoperedens_contig_33474_13
MAG_36_Methanoperedens_contig_33474_14
MAG_36_Methanoperedens_contig_33474_15
MAG_36_Methanoperedens_contig_33474_16
MAG_36_Methanoperedens_contig_33474_17
MAG_36_Methanoperedens_contig_33474_18
MAG_36_Methanoperedens_contig_33474_19
MAG_36_Methanoperedens_contig_33474_20
MAG_36_Methanoperedens_contig_33474_21
MAG_36_Methanoperedens_contig_33474_22
MAG_36_Methanoperedens_contig_33474_23
MAG_36_Methanoperedens_contig_33474_24
MAG_36_Methanoperedens_contig_33474_25
MAG_36_Methanoperedens_contig_33474_26
MAG_36_Methanoperedens_contig_33474_27
MAG_36_Methanoperedens_contig_33474_28
MAG_36_Methanoperedens_contig_33474_29
MAG_36_Methanoperedens_contig_33474_30
MAG_36_Methanoperedens_contig_33474_31
MAG_36_Methanoperedens_contig_33474_32
MAG_36_Methanoperedens_contig_33474_33
MAG_36_Methanoperedens_contig_33474_34
MAG_36_Methanoperedens_contig_33474_35
MAG_36_Methanoperedens_contig_33474_36
MAG_36_Methanoperedens_contig_33474_37
MAG_36_Methanoperedens_contig_33474_38
MAG_36_Methanoperedens_contig_33474_39
MAG_36_Methanoperedens_contig_33474_40
MAG_36_Methanoperedens_contig_33474_41
MAG_36_Methanoperedens_contig_33474_42
MAG_36_Methanoperedens_contig_33474_43
MAG_36_Methanoperedens_contig_33474_44
MAG_36_Methanoperedens_contig_33474_45
MAG_36_Methanoperedens_contig_33474_46
MAG_36_Methanoperedens_contig_33474_47
MAG_36_Methanoperedens_contig_33474_48
MAG_36_Methanoperedens_contig_33474_49
MAG_36_Methanoperedens_contig_33474_50
MAG_36_Methanoperedens_contig_33474_51
MAG_36_Methanoperedens_contig_33474_52
MAG_36_Methanoperedens_contig_33474_53
MAG_36_Methanoperedens_contig_33474_54
MAG_36_Methanoperedens_contig_33474_55
MAG_36_Methanoperedens_contig_33474_56
MAG_36_Methanoperedens_contig_33474_57
MAG_36_Methanoperedens_contig_33474_58
MAG_36_Methanoperedens_contig_33474_59
MAG_36_Methanoperedens_contig_33474_60
MAG_36_Methanoperedens_contig_33474_61
MAG_36_Methanoperedens_contig_33474_62
MAG_36_Methanoperedens_contig_33474_63
MAG_36_Methanoperedens_contig_33474_64
MAG_36_Methanoperedens_contig_33474_65
MAG_36_Methanoperedens_contig_33474_66
MAG_36_Methanoperedens_contig_33474_67
MAG_36_Methanoperedens_contig_33474_68
MAG_36_Methanoperedens_contig_33474_69
MAG_36_Methanoperedens_contig_33474_70
MAG_36_Methanoperedens_contig_33474_71
MAG_36_Methanoperedens_contig_33474_72
MAG_36_Methanoperedens_contig_33474_73
MAG_36_Methanoperedens_contig_33474_74
MAG_36_Methanoperedens_contig_33474_75
MAG_36_Methanoperedens_contig_33474_76
MAG_36_Methanoperedens_contig_33474_77
MAG_36_Methanoperedens_contig_33474_78
MAG_36_Methanoperedens_contig_33474_79
MAG_36_Methanoperedens_contig_33474_80
MAG_36_Methanoperedens_contig_33474_81
MAG_36_Methanoperedens_contig_33474_82
MAG_36_Methanoperedens_contig_33474_83
MAG_36_Methanoperedens_contig_33474_84
MAG_36_Methanoperedens_contig_33474_85
MAG_36_Methanoperedens_contig_33474_86
MAG_36_Methanoperedens_contig_33474_87
MAG_36_Methanoperedens_contig_33474_88
MAG_36_Methanoperedens_contig_33474_89
MAG_36_Methanoperedens_contig_33474_90
MAG_36_Methanoperedens_contig_33474_91
MAG_36_Methanoperedens_contig_33474_92
MAG_36_Methanoperedens_contig_33474_93
MAG_36_Methanoperedens_contig_33474_94
MAG_36_Methanoperedens_contig_33474_95
MAG_36_Methanoperedens_contig_33474_96
MAG_36_Methanoperedens_contig_33474_97
MAG_36_Methanoperedens_contig_33474_98
MAG_36_Methanoperedens_contig_33474_99
MAG_36_Methanoperedens_contig_34400_1
MAG_36_Methanoperedens_contig_34400_2
MAG_36_Methanoperedens_contig_34400_3
MAG_36_Methanoperedens_contig_34400_4
MAG_36_Methanoperedens_contig_34400_5
MAG_36_Methanoperedens_contig_34400_6
MAG_36_Methanoperedens_contig_34400_7
MAG_36_Methanoperedens_contig_34400_8
MAG_36_Methanoperedens_contig_34400_9
MAG_36_Methanoperedens_contig_34400_10
MAG_36_Methanoperedens_contig_34400_11
MAG_36_Methanoperedens_contig_34400_12
MAG_36_Methanoperedens_contig_34400_13
MAG_36_Methanoperedens_contig_34400_14
MAG_36_Methanoperedens_contig_34400_15
MAG_36_Methanoperedens_contig_34400_16
MAG_36_Methanoperedens_contig_34400_17
MAG_36_Methanoperedens_contig_34400_18
MAG_36_Methanoperedens_contig_34400_19
MAG_36_Methanoperedens_contig_34400_20
MAG_36_Methanoperedens_contig_34400_21
MAG_36_Methanoperedens_contig_34400_22
MAG_36_Methanoperedens_contig_34400_23
MAG_36_Methanoperedens_contig_34400_24
MAG_36_Methanoperedens_contig_34400_25
MAG_36_Methanoperedens_contig_34400_26
MAG_36_Methanoperedens_contig_34400_27
MAG_36_Methanoperedens_contig_34400_28
MAG_36_Methanoperedens_contig_34400_29
MAG_36_Methanoperedens_contig_34400_30
MAG_36_Methanoperedens_contig_34400_31
MAG_36_Methanoperedens_contig_34400_32
MAG_36_Methanoperedens_contig_34400_33
MAG_36_Methanoperedens_contig_34400_34
MAG_36_Methanoperedens_contig_34400_35
MAG_36_Methanoperedens_contig_34400_36
MAG_36_Methanoperedens_contig_34400_37
MAG_36_Methanoperedens_contig_34400_38
MAG_36_Methanoperedens_contig_34400_39
MAG_36_Methanoperedens_contig_34400_40
MAG_36_Methanoperedens_contig_34400_41
MAG_36_Methanoperedens_contig_34400_42
MAG_36_Methanoperedens_contig_34400_43
MAG_36_Methanoperedens_contig_34400_44
MAG_36_Methanoperedens_contig_34400_45
MAG_36_Methanoperedens_contig_34400_46
MAG_36_Methanoperedens_contig_34400_47
MAG_36_Methanoperedens_contig_34400_48
MAG_36_Methanoperedens_contig_34400_49
MAG_36_Methanoperedens_contig_34400_50
MAG_36_Methanoperedens_contig_34400_51
MAG_36_Methanoperedens_contig_34400_52
MAG_36_Methanoperedens_contig_41122_1
MAG_36_Methanoperedens_contig_41122_2
MAG_36_Methanoperedens_contig_41122_3
MAG_36_Methanoperedens_contig_41122_4
MAG_36_Methanoperedens_contig_41122_5
MAG_36_Methanoperedens_contig_41122_6
MAG_36_Methanoperedens_contig_41122_7
MAG_36_Methanoperedens_contig_41122_8
MAG_36_Methanoperedens_contig_41122_9
MAG_36_Methanoperedens_contig_41122_10
MAG_36_Methanoperedens_contig_44445_1
MAG_36_Methanoperedens_contig_44445_2
MAG_36_Methanoperedens_contig_44445_3
MAG_36_Methanoperedens_contig_44445_4
MAG_36_Methanoperedens_contig_44445_5
MAG_36_Methanoperedens_contig_44445_6
MAG_36_Methanoperedens_contig_44445_7
MAG_36_Methanoperedens_contig_44445_8
MAG_36_Methanoperedens_contig_44445_9
MAG_36_Methanoperedens_contig_44445_10
MAG_36_Methanoperedens_contig_44445_11
MAG_36_Methanoperedens_contig_44445_12
MAG_36_Methanoperedens_contig_44445_13
MAG_36_Methanoperedens_contig_44445_14
MAG_36_Methanoperedens_contig_44445_15
MAG_36_Methanoperedens_contig_44445_16
MAG_36_Methanoperedens_contig_44445_17
MAG_36_Methanoperedens_contig_44445_18
MAG_36_Methanoperedens_contig_44445_19
MAG_36_Methanoperedens_contig_44445_20
MAG_36_Methanoperedens_contig_44445_21
MAG_36_Methanoperedens_contig_44445_22
MAG_36_Methanoperedens_contig_44445_23
MAG_36_Methanoperedens_contig_45733_1
MAG_36_Methanoperedens_contig_45733_2
MAG_36_Methanoperedens_contig_45733_3
MAG_36_Methanoperedens_contig_45733_5
MAG_36_Methanoperedens_contig_45733_6
MAG_36_Methanoperedens_contig_45733_7
MAG_36_Methanoperedens_contig_45733_8
MAG_36_Methanoperedens_contig_45733_9
MAG_36_Methanoperedens_contig_45733_10
MAG_36_Methanoperedens_contig_45733_11
MAG_36_Methanoperedens_contig_45733_12
MAG_36_Methanoperedens_contig_45733_13
MAG_36_Methanoperedens_contig_45733_14
MAG_36_Methanoperedens_contig_45733_15
MAG_36_Methanoperedens_contig_45733_16
MAG_36_Methanoperedens_contig_45733_17
MAG_36_Methanoperedens_contig_45733_18
MAG_36_Methanoperedens_contig_45733_19
MAG_36_Methanoperedens_contig_45733_20
MAG_36_Methanoperedens_contig_45733_21
MAG_36_Methanoperedens_contig_45733_22
MAG_36_Methanoperedens_contig_45733_23
MAG_36_Methanoperedens_contig_45733_24
MAG_36_Methanoperedens_contig_45733_25
MAG_36_Methanoperedens_contig_45733_26
MAG_36_Methanoperedens_contig_45733_27
MAG_36_Methanoperedens_contig_45733_28
MAG_36_Methanoperedens_contig_45733_29
MAG_36_Methanoperedens_contig_45733_30
MAG_36_Methanoperedens_contig_45733_31
MAG_36_Methanoperedens_contig_45733_32
MAG_36_Methanoperedens_contig_45733_33
MAG_36_Methanoperedens_contig_45733_34
MAG_36_Methanoperedens_contig_45733_35
MAG_36_Methanoperedens_contig_45733_36
MAG_36_Methanoperedens_contig_45733_37
MAG_36_Methanoperedens_contig_45733_38
MAG_36_Methanoperedens_contig_45733_39
MAG_36_Methanoperedens_contig_45733_40
MAG_36_Methanoperedens_contig_45733_41
MAG_36_Methanoperedens_contig_45733_42
MAG_36_Methanoperedens_contig_45733_43
MAG_36_Methanoperedens_contig_45733_44
MAG_36_Methanoperedens_contig_45733_45
MAG_36_Methanoperedens_contig_45733_46
MAG_36_Methanoperedens_contig_45733_47
MAG_36_Methanoperedens_contig_45733_48
MAG_36_Methanoperedens_contig_45733_49
MAG_36_Methanoperedens_contig_45733_50
MAG_36_Methanoperedens_contig_45733_51
MAG_36_Methanoperedens_contig_45733_52
MAG_36_Methanoperedens_contig_45733_53
MAG_36_Methanoperedens_contig_45733_54
MAG_36_Methanoperedens_contig_45733_55
MAG_36_Methanoperedens_contig_45733_56
MAG_36_Methanoperedens_contig_45733_57
MAG_36_Methanoperedens_contig_45733_58
MAG_36_Methanoperedens_contig_45733_59
MAG_36_Methanoperedens_contig_45733_60
MAG_36_Methanoperedens_contig_45733_61
MAG_36_Methanoperedens_contig_45733_62
MAG_36_Methanoperedens_contig_45733_63
MAG_36_Methanoperedens_contig_45733_64
MAG_36_Methanoperedens_contig_45733_65
MAG_36_Methanoperedens_contig_45733_66
MAG_36_Methanoperedens_contig_45765_1
MAG_36_Methanoperedens_contig_45765_2
MAG_36_Methanoperedens_contig_45765_3
MAG_36_Methanoperedens_contig_51516_1
MAG_36_Methanoperedens_contig_51516_2
MAG_36_Methanoperedens_contig_51516_3
MAG_36_Methanoperedens_contig_51516_4
MAG_36_Methanoperedens_contig_51516_5
MAG_36_Methanoperedens_contig_63945_2
MAG_36_Methanoperedens_contig_63945_3
MAG_36_Methanoperedens_contig_63945_4
MAG_36_Methanoperedens_contig_63945_5
MAG_36_Methanoperedens_contig_63945_6
MAG_36_Methanoperedens_contig_63945_7
MAG_36_Methanoperedens_contig_63945_8
MAG_36_Methanoperedens_contig_63945_9
MAG_36_Methanoperedens_contig_63945_10
MAG_36_Methanoperedens_contig_63945_11
MAG_36_Methanoperedens_contig_63945_13
MAG_36_Methanoperedens_contig_63945_14
MAG_36_Methanoperedens_contig_63945_15
MAG_36_Methanoperedens_contig_63945_16
MAG_36_Methanoperedens_contig_63945_17
MAG_36_Methanoperedens_contig_63945_18
MAG_36_Methanoperedens_contig_63945_19
MAG_36_Methanoperedens_contig_63945_20
MAG_36_Methanoperedens_contig_63945_21
MAG_36_Methanoperedens_contig_63945_22
MAG_36_Methanoperedens_contig_63945_23
MAG_36_Methanoperedens_contig_63945_24
MAG_36_Methanoperedens_contig_63945_25
MAG_36_Methanoperedens_contig_63945_26
MAG_36_Methanoperedens_contig_63945_27
MAG_36_Methanoperedens_contig_63945_28
MAG_36_Methanoperedens_contig_63945_29
MAG_36_Methanoperedens_contig_63945_30
MAG_36_Methanoperedens_contig_63945_31
MAG_36_Methanoperedens_contig_63945_32
MAG_36_Methanoperedens_contig_63945_33
MAG_36_Methanoperedens_contig_63945_34
MAG_36_Methanoperedens_contig_63945_35
MAG_36_Methanoperedens_contig_63945_36
MAG_36_Methanoperedens_contig_63945_37
MAG_36_Methanoperedens_contig_63945_38
MAG_36_Methanoperedens_contig_63945_39
MAG_36_Methanoperedens_contig_63945_40
MAG_36_Methanoperedens_contig_63945_41
MAG_36_Methanoperedens_contig_63945_42
MAG_36_Methanoperedens_contig_63945_43
MAG_36_Methanoperedens_contig_63945_44
MAG_36_Methanoperedens_contig_63945_45
MAG_36_Methanoperedens_contig_63945_47
MAG_36_Methanoperedens_contig_63945_48
MAG_36_Methanoperedens_contig_63945_49
MAG_36_Methanoperedens_contig_63945_50
MAG_36_Methanoperedens_contig_63945_51
MAG_36_Methanoperedens_contig_63945_52
MAG_36_Methanoperedens_contig_63945_53
MAG_36_Methanoperedens_contig_63945_54
MAG_36_Methanoperedens_contig_63945_55
MAG_36_Methanoperedens_contig_63945_56
MAG_36_Methanoperedens_contig_63945_57
MAG_36_Methanoperedens_contig_63945_58
MAG_36_Methanoperedens_contig_63945_59
MAG_36_Methanoperedens_contig_63945_60
MAG_36_Methanoperedens_contig_63945_61
MAG_36_Methanoperedens_contig_63945_62
MAG_36_Methanoperedens_contig_63945_63
MAG_36_Methanoperedens_contig_63945_64
MAG_36_Methanoperedens_contig_63945_66
MAG_36_Methanoperedens_contig_63945_67
MAG_36_Methanoperedens_contig_63945_68
MAG_36_Methanoperedens_contig_63945_69
MAG_36_Methanoperedens_contig_63945_70
MAG_36_Methanoperedens_contig_63945_71
MAG_36_Methanoperedens_contig_63945_72
MAG_36_Methanoperedens_contig_63945_73
MAG_36_Methanoperedens_contig_63945_74
MAG_36_Methanoperedens_contig_63945_75
MAG_36_Methanoperedens_contig_63945_76
MAG_36_Methanoperedens_contig_63945_77
MAG_36_Methanoperedens_contig_63945_78
MAG_36_Methanoperedens_contig_63945_79
MAG_36_Methanoperedens_contig_63945_80
MAG_36_Methanoperedens_contig_63945_81
MAG_36_Methanoperedens_contig_63945_82
MAG_36_Methanoperedens_contig_63945_83
MAG_36_Methanoperedens_contig_63945_84
MAG_36_Methanoperedens_contig_63945_85
MAG_36_Methanoperedens_contig_63945_86
MAG_36_Methanoperedens_contig_63945_87
MAG_36_Methanoperedens_contig_63945_88
MAG_36_Methanoperedens_contig_63945_89
MAG_36_Methanoperedens_contig_63945_90
MAG_36_Methanoperedens_contig_63945_91
MAG_36_Methanoperedens_contig_63945_92
MAG_36_Methanoperedens_contig_63945_93
MAG_36_Methanoperedens_contig_63945_94
MAG_36_Methanoperedens_contig_63945_95
MAG_36_Methanoperedens_contig_63945_96
MAG_36_Methanoperedens_contig_63945_97
MAG_36_Methanoperedens_contig_63945_98
MAG_36_Methanoperedens_contig_63945_99
MAG_36_Methanoperedens_contig_63945_100
MAG_36_Methanoperedens_contig_63945_101
MAG_36_Methanoperedens_contig_63945_102
MAG_36_Methanoperedens_contig_63945_103
MAG_36_Methanoperedens_contig_63945_104
MAG_36_Methanoperedens_contig_63945_105
MAG_36_Methanoperedens_contig_63945_106
MAG_36_Methanoperedens_contig_63945_107
MAG_36_Methanoperedens_contig_63945_108
MAG_36_Methanoperedens_contig_63945_109
MAG_36_Methanoperedens_contig_63945_110
MAG_36_Methanoperedens_contig_63945_111
MAG_36_Methanoperedens_contig_63945_112
MAG_36_Methanoperedens_contig_63945_113
MAG_36_Methanoperedens_contig_63945_114
MAG_36_Methanoperedens_contig_63945_115
MAG_36_Methanoperedens_contig_63945_116
MAG_36_Methanoperedens_contig_63945_117
MAG_36_Methanoperedens_contig_63945_118
MAG_36_Methanoperedens_contig_63945_119
MAG_36_Methanoperedens_contig_63945_120
MAG_36_Methanoperedens_contig_63945_121
MAG_36_Methanoperedens_contig_63945_122
MAG_36_Methanoperedens_contig_63945_123
MAG_36_Methanoperedens_contig_63945_124
MAG_36_Methanoperedens_contig_63945_125
MAG_36_Methanoperedens_contig_63945_126
MAG_36_Methanoperedens_contig_63945_127
MAG_36_Methanoperedens_contig_63945_128
MAG_36_Methanoperedens_contig_63945_129
MAG_36_Methanoperedens_contig_63945_130
MAG_36_Methanoperedens_contig_63945_131
MAG_36_Methanoperedens_contig_63945_132
MAG_36_Methanoperedens_contig_63945_133
MAG_36_Methanoperedens_contig_63945_134
MAG_36_Methanoperedens_contig_63945_135
MAG_36_Methanoperedens_contig_63945_136
MAG_36_Methanoperedens_contig_63945_137
MAG_36_Methanoperedens_contig_63945_138
MAG_36_Methanoperedens_contig_63945_139
MAG_36_Methanoperedens_contig_63945_140
MAG_36_Methanoperedens_contig_63945_141
MAG_36_Methanoperedens_contig_63945_142
MAG_36_Methanoperedens_contig_63945_143
MAG_36_Methanoperedens_contig_63945_144
MAG_36_Methanoperedens_contig_63945_145
MAG_36_Methanoperedens_contig_63945_146
MAG_36_Methanoperedens_contig_63945_147
MAG_36_Methanoperedens_contig_63945_148
MAG_36_Methanoperedens_contig_63945_149
MAG_36_Methanoperedens_contig_63945_150
MAG_36_Methanoperedens_contig_63945_152
MAG_36_Methanoperedens_contig_63945_153
MAG_36_Methanoperedens_contig_63945_154
MAG_36_Methanoperedens_contig_63945_155
MAG_36_Methanoperedens_contig_63945_156
MAG_36_Methanoperedens_contig_63945_157
MAG_36_Methanoperedens_contig_63945_158
MAG_36_Methanoperedens_contig_63945_159
MAG_36_Methanoperedens_contig_63945_160
MAG_36_Methanoperedens_contig_63945_161
MAG_36_Methanoperedens_contig_63945_162
MAG_36_Methanoperedens_contig_63945_163
MAG_36_Methanoperedens_contig_63945_164
MAG_36_Methanoperedens_contig_63945_165
MAG_36_Methanoperedens_contig_63945_166
MAG_36_Methanoperedens_contig_63945_167
MAG_36_Methanoperedens_contig_63945_168
MAG_36_Methanoperedens_contig_63945_169
MAG_36_Methanoperedens_contig_63945_170
MAG_36_Methanoperedens_contig_63945_171
MAG_36_Methanoperedens_contig_63945_172
MAG_36_Methanoperedens_contig_63945_173
MAG_36_Methanoperedens_contig_63945_174
MAG_36_Methanoperedens_contig_63945_175
MAG_36_Methanoperedens_contig_63945_176
MAG_36_Methanoperedens_contig_63945_177
MAG_36_Methanoperedens_contig_63945_178
MAG_36_Methanoperedens_contig_63945_179
MAG_36_Methanoperedens_contig_63945_180
MAG_36_Methanoperedens_contig_63945_181
MAG_36_Methanoperedens_contig_63945_183
MAG_36_Methanoperedens_contig_63945_184
MAG_36_Methanoperedens_contig_63945_186
MAG_36_Methanoperedens_contig_63945_187
MAG_36_Methanoperedens_contig_63945_188
MAG_36_Methanoperedens_contig_63945_189
MAG_36_Methanoperedens_contig_63945_190
MAG_36_Methanoperedens_contig_63945_191
MAG_36_Methanoperedens_contig_63945_192
MAG_36_Methanoperedens_contig_63945_193
MAG_36_Methanoperedens_contig_63945_194
MAG_36_Methanoperedens_contig_63945_195
MAG_36_Methanoperedens_contig_63945_196
MAG_36_Methanoperedens_contig_63945_197
MAG_36_Methanoperedens_contig_63945_198
MAG_36_Methanoperedens_contig_63945_199
MAG_36_Methanoperedens_contig_64549_1
MAG_36_Methanoperedens_contig_64549_2
MAG_36_Methanoperedens_contig_64549_3
MAG_36_Methanoperedens_contig_64549_4
MAG_36_Methanoperedens_contig_64549_5
MAG_36_Methanoperedens_contig_64549_6
MAG_36_Methanoperedens_contig_64549_7
MAG_36_Methanoperedens_contig_64549_8
MAG_36_Methanoperedens_contig_64549_9
MAG_36_Methanoperedens_contig_64549_10
MAG_36_Methanoperedens_contig_64549_11
MAG_36_Methanoperedens_contig_64549_12
MAG_36_Methanoperedens_contig_64549_13
MAG_36_Methanoperedens_contig_64549_14
MAG_36_Methanoperedens_contig_64549_15
MAG_36_Methanoperedens_contig_64549_16
MAG_36_Methanoperedens_contig_64549_17
MAG_36_Methanoperedens_contig_64549_18
MAG_36_Methanoperedens_contig_64549_19
MAG_36_Methanoperedens_contig_64549_20
MAG_36_Methanoperedens_contig_64549_21
MAG_36_Methanoperedens_contig_64549_22
MAG_36_Methanoperedens_contig_64549_23
MAG_36_Methanoperedens_contig_64549_24
MAG_36_Methanoperedens_contig_64549_25
MAG_36_Methanoperedens_contig_64549_26
MAG_36_Methanoperedens_contig_64549_27
MAG_36_Methanoperedens_contig_64549_28
MAG_36_Methanoperedens_contig_64549_29
MAG_36_Methanoperedens_contig_64549_30
MAG_36_Methanoperedens_contig_64549_31
MAG_36_Methanoperedens_contig_64549_32
MAG_36_Methanoperedens_contig_64549_33
MAG_36_Methanoperedens_contig_64549_34
MAG_36_Methanoperedens_contig_64549_35
MAG_36_Methanoperedens_contig_64549_36
MAG_36_Methanoperedens_contig_64549_37
MAG_36_Methanoperedens_contig_64549_38
MAG_36_Methanoperedens_contig_64549_39
MAG_36_Methanoperedens_contig_64549_40
MAG_36_Methanoperedens_contig_64549_41
MAG_36_Methanoperedens_contig_64549_42
MAG_36_Methanoperedens_contig_64549_43
MAG_36_Methanoperedens_contig_64549_44
MAG_36_Methanoperedens_contig_64549_45
MAG_36_Methanoperedens_contig_64549_46
MAG_36_Methanoperedens_contig_64549_47
MAG_36_Methanoperedens_contig_64549_48
MAG_36_Methanoperedens_contig_64549_49
MAG_36_Methanoperedens_contig_64549_50
MAG_36_Methanoperedens_contig_64549_51
MAG_36_Methanoperedens_contig_64549_52
MAG_36_Methanoperedens_contig_64549_53
MAG_36_Methanoperedens_contig_64549_54
MAG_36_Methanoperedens_contig_64549_55
MAG_36_Methanoperedens_contig_64549_56
MAG_36_Methanoperedens_contig_64549_57
MAG_36_Methanoperedens_contig_64549_58
MAG_36_Methanoperedens_contig_64549_59
MAG_36_Methanoperedens_contig_64549_60
MAG_36_Methanoperedens_contig_64549_61
MAG_36_Methanoperedens_contig_64549_62
MAG_36_Methanoperedens_contig_64549_63
MAG_36_Methanoperedens_contig_64549_64
MAG_36_Methanoperedens_contig_64549_65
MAG_36_Methanoperedens_contig_64549_66
MAG_36_Methanoperedens_contig_64549_67
MAG_36_Methanoperedens_contig_64549_68
MAG_36_Methanoperedens_contig_64549_69
MAG_36_Methanoperedens_contig_64549_70
MAG_36_Methanoperedens_contig_64549_71
MAG_36_Methanoperedens_contig_64549_72
MAG_36_Methanoperedens_contig_64549_73
MAG_36_Methanoperedens_contig_64549_74
MAG_36_Methanoperedens_contig_64549_75
MAG_36_Methanoperedens_contig_64549_76
MAG_36_Methanoperedens_contig_64549_77
MAG_36_Methanoperedens_contig_64549_78
MAG_36_Methanoperedens_contig_64549_79
MAG_36_Methanoperedens_contig_66575_1
MAG_36_Methanoperedens_contig_66575_2
MAG_36_Methanoperedens_contig_66575_3
MAG_36_Methanoperedens_contig_66575_4
MAG_36_Methanoperedens_contig_66575_5
MAG_36_Methanoperedens_contig_66575_6
MAG_36_Methanoperedens_contig_66575_7
MAG_36_Methanoperedens_contig_66575_8
MAG_36_Methanoperedens_contig_66575_9
MAG_36_Methanoperedens_contig_66575_10
MAG_36_Methanoperedens_contig_66575_11
MAG_36_Methanoperedens_contig_66575_12
MAG_36_Methanoperedens_contig_66575_13
MAG_36_Methanoperedens_contig_66575_14
MAG_36_Methanoperedens_contig_66575_15
MAG_36_Methanoperedens_contig_66575_16
MAG_36_Methanoperedens_contig_66575_17
MAG_36_Methanoperedens_contig_66575_18
MAG_36_Methanoperedens_contig_66575_19
MAG_36_Methanoperedens_contig_66575_20
MAG_36_Methanoperedens_contig_66575_21
MAG_36_Methanoperedens_contig_66575_22
MAG_36_Methanoperedens_contig_66575_23
MAG_36_Methanoperedens_contig_66575_24
MAG_36_Methanoperedens_contig_66575_25
MAG_36_Methanoperedens_contig_66575_26
MAG_36_Methanoperedens_contig_66575_27
MAG_36_Methanoperedens_contig_66575_28
MAG_36_Methanoperedens_contig_66575_29
MAG_36_Methanoperedens_contig_66575_30
MAG_36_Methanoperedens_contig_66575_31
MAG_36_Methanoperedens_contig_66575_32
MAG_36_Methanoperedens_contig_66575_33
MAG_36_Methanoperedens_contig_66575_34
MAG_36_Methanoperedens_contig_66575_35
MAG_36_Methanoperedens_contig_66575_36
MAG_36_Methanoperedens_contig_66575_37
MAG_36_Methanoperedens_contig_66575_38
MAG_36_Methanoperedens_contig_66575_39
MAG_36_Methanoperedens_contig_66575_40
MAG_36_Methanoperedens_contig_66575_41
MAG_36_Methanoperedens_contig_66575_42
MAG_36_Methanoperedens_contig_66575_43
MAG_36_Methanoperedens_contig_66575_44
MAG_36_Methanoperedens_contig_66575_45
MAG_36_Methanoperedens_contig_66575_46
MAG_36_Methanoperedens_contig_66575_47
MAG_36_Methanoperedens_contig_66575_48
MAG_36_Methanoperedens_contig_66575_49
MAG_36_Methanoperedens_contig_66575_50
MAG_36_Methanoperedens_contig_66575_51
MAG_36_Methanoperedens_contig_66575_52
MAG_36_Methanoperedens_contig_66575_53
MAG_36_Methanoperedens_contig_66575_54
MAG_36_Methanoperedens_contig_66575_55
MAG_36_Methanoperedens_contig_66575_56
MAG_36_Methanoperedens_contig_66575_57
MAG_36_Methanoperedens_contig_66575_58
MAG_36_Methanoperedens_contig_66575_59
MAG_36_Methanoperedens_contig_66575_60
MAG_36_Methanoperedens_contig_66575_61
MAG_36_Methanoperedens_contig_66575_62
MAG_36_Methanoperedens_contig_66575_63
MAG_36_Methanoperedens_contig_66575_64
MAG_36_Methanoperedens_contig_66575_65
MAG_36_Methanoperedens_contig_66575_66
MAG_36_Methanoperedens_contig_66575_67
MAG_36_Methanoperedens_contig_66575_68
MAG_36_Methanoperedens_contig_66575_69
MAG_36_Methanoperedens_contig_66575_70
MAG_36_Methanoperedens_contig_66575_71
MAG_36_Methanoperedens_contig_66575_72
MAG_36_Methanoperedens_contig_66575_73
MAG_36_Methanoperedens_contig_66575_74
MAG_36_Methanoperedens_contig_66575_75
MAG_36_Methanoperedens_contig_66575_76
MAG_36_Methanoperedens_contig_66575_77
MAG_36_Methanoperedens_contig_66575_78
MAG_36_Methanoperedens_contig_66575_79
MAG_36_Methanoperedens_contig_66575_80
MAG_36_Methanoperedens_contig_66575_81
MAG_36_Methanoperedens_contig_66575_82
MAG_36_Methanoperedens_contig_66575_83
MAG_36_Methanoperedens_contig_66575_84
MAG_36_Methanoperedens_contig_66575_85
MAG_36_Methanoperedens_contig_66575_86
MAG_36_Methanoperedens_contig_66575_87
MAG_36_Methanoperedens_contig_66575_88
MAG_36_Methanoperedens_contig_66575_89
MAG_36_Methanoperedens_contig_66575_90
MAG_36_Methanoperedens_contig_66575_91
MAG_36_Methanoperedens_contig_66575_92
MAG_36_Methanoperedens_contig_66575_93
MAG_36_Methanoperedens_contig_66575_94
MAG_36_Methanoperedens_contig_66575_95
MAG_36_Methanoperedens_contig_66575_96
MAG_36_Methanoperedens_contig_66575_97
MAG_36_Methanoperedens_contig_66575_98
MAG_36_Methanoperedens_contig_66575_99
MAG_36_Methanoperedens_contig_66575_100
MAG_36_Methanoperedens_contig_66575_101
MAG_36_Methanoperedens_contig_66575_102
MAG_36_Methanoperedens_contig_66575_103
MAG_36_Methanoperedens_contig_66575_104
MAG_36_Methanoperedens_contig_66575_105
MAG_36_Methanoperedens_contig_66575_106
MAG_36_Methanoperedens_contig_66575_107
MAG_36_Methanoperedens_contig_66575_108
MAG_36_Methanoperedens_contig_66575_109
MAG_36_Methanoperedens_contig_66575_110
MAG_36_Methanoperedens_contig_66575_111
MAG_36_Methanoperedens_contig_66575_112
MAG_36_Methanoperedens_contig_66575_113
MAG_36_Methanoperedens_contig_66575_114
MAG_36_Methanoperedens_contig_66575_115
MAG_36_Methanoperedens_contig_66575_116
MAG_36_Methanoperedens_contig_66575_117
MAG_36_Methanoperedens_contig_66575_118
MAG_36_Methanoperedens_contig_66708_1
MAG_36_Methanoperedens_contig_66708_2
MAG_36_Methanoperedens_contig_66708_3
MAG_36_Methanoperedens_contig_66708_4
MAG_36_Methanoperedens_contig_66708_5
MAG_36_Methanoperedens_contig_66708_6
MAG_36_Methanoperedens_contig_66708_7
MAG_36_Methanoperedens_contig_66708_8
MAG_36_Methanoperedens_contig_66708_9
MAG_36_Methanoperedens_contig_66708_10
MAG_36_Methanoperedens_contig_66708_11
MAG_36_Methanoperedens_contig_66708_12
MAG_36_Methanoperedens_contig_66708_13
MAG_36_Methanoperedens_contig_66708_14
MAG_36_Methanoperedens_contig_66708_15
MAG_36_Methanoperedens_contig_66708_16
MAG_36_Methanoperedens_contig_66708_17
MAG_36_Methanoperedens_contig_66708_18
MAG_36_Methanoperedens_contig_66708_19
MAG_36_Methanoperedens_contig_66708_20
MAG_36_Methanoperedens_contig_66708_21
MAG_36_Methanoperedens_contig_66708_22
MAG_36_Methanoperedens_contig_66708_23
MAG_36_Methanoperedens_contig_66708_24
MAG_36_Methanoperedens_contig_66708_25
MAG_36_Methanoperedens_contig_66708_26
MAG_36_Methanoperedens_contig_66708_27
MAG_36_Methanoperedens_contig_66708_28
MAG_36_Methanoperedens_contig_66708_29
MAG_36_Methanoperedens_contig_66708_30
MAG_36_Methanoperedens_contig_73542_1
MAG_36_Methanoperedens_contig_73542_2
MAG_36_Methanoperedens_contig_73542_3
MAG_36_Methanoperedens_contig_73542_4
MAG_36_Methanoperedens_contig_73542_5
MAG_36_Methanoperedens_contig_73542_6
MAG_36_Methanoperedens_contig_73542_7
MAG_36_Methanoperedens_contig_73542_8
MAG_36_Methanoperedens_contig_73542_9
MAG_36_Methanoperedens_contig_73542_10
MAG_36_Methanoperedens_contig_73542_11
MAG_36_Methanoperedens_contig_73542_12
MAG_36_Methanoperedens_contig_73542_13
MAG_36_Methanoperedens_contig_73542_14
MAG_36_Methanoperedens_contig_73542_15
MAG_36_Methanoperedens_contig_73542_16
MAG_36_Methanoperedens_contig_73542_17
MAG_36_Methanoperedens_contig_73542_18
MAG_36_Methanoperedens_contig_73542_19
MAG_36_Methanoperedens_contig_73542_20
MAG_36_Methanoperedens_contig_73542_21
MAG_36_Methanoperedens_contig_73542_22
MAG_36_Methanoperedens_contig_73542_23
MAG_36_Methanoperedens_contig_73542_24
MAG_36_Methanoperedens_contig_73542_25
MAG_36_Methanoperedens_contig_73542_26
MAG_36_Methanoperedens_contig_73542_27
MAG_36_Methanoperedens_contig_73542_28
MAG_36_Methanoperedens_contig_73542_29
MAG_36_Methanoperedens_contig_73542_30
MAG_36_Methanoperedens_contig_73542_31
MAG_36_Methanoperedens_contig_73542_32
MAG_36_Methanoperedens_contig_73542_33
MAG_36_Methanoperedens_contig_73542_34
MAG_36_Methanoperedens_contig_73542_35
MAG_36_Methanoperedens_contig_73542_36
MAG_36_Methanoperedens_contig_73542_37
MAG_36_Methanoperedens_contig_73542_38
MAG_36_Methanoperedens_contig_73542_39
MAG_36_Methanoperedens_contig_73542_40
MAG_36_Methanoperedens_contig_73542_41
MAG_36_Methanoperedens_contig_73542_42
MAG_36_Methanoperedens_contig_73542_43
MAG_36_Methanoperedens_contig_73542_44
MAG_36_Methanoperedens_contig_73542_45
MAG_36_Methanoperedens_contig_73542_46
MAG_36_Methanoperedens_contig_73542_47
MAG_36_Methanoperedens_contig_73542_48
MAG_36_Methanoperedens_contig_73542_49
MAG_36_Methanoperedens_contig_73542_50
MAG_36_Methanoperedens_contig_73542_51
MAG_36_Methanoperedens_contig_73542_52
MAG_36_Methanoperedens_contig_73542_53
MAG_36_Methanoperedens_contig_73542_54
MAG_36_Methanoperedens_contig_73542_55
MAG_36_Methanoperedens_contig_73542_56
MAG_36_Methanoperedens_contig_73542_57
MAG_36_Methanoperedens_contig_73542_58
MAG_36_Methanoperedens_contig_73542_59
MAG_36_Methanoperedens_contig_73542_60
MAG_36_Methanoperedens_contig_73542_61
MAG_36_Methanoperedens_contig_73542_62
MAG_36_Methanoperedens_contig_73542_63
MAG_36_Methanoperedens_contig_73799_1
MAG_36_Methanoperedens_contig_73799_2
MAG_36_Methanoperedens_contig_78644_1
MAG_36_Methanoperedens_contig_78644_2
MAG_36_Methanoperedens_contig_78644_3
MAG_36_Methanoperedens_contig_78644_4
MAG_36_Methanoperedens_contig_78644_5
MAG_36_Methanoperedens_contig_78644_6
MAG_36_Methanoperedens_contig_78644_7
MAG_36_Methanoperedens_contig_78644_8
MAG_36_Methanoperedens_contig_78644_9
MAG_36_Methanoperedens_contig_78644_10
MAG_36_Methanoperedens_contig_78644_11
MAG_36_Methanoperedens_contig_78644_12
MAG_36_Methanoperedens_contig_78644_13
MAG_36_Methanoperedens_contig_78644_14
MAG_36_Methanoperedens_contig_78644_15
MAG_36_Methanoperedens_contig_78644_16
MAG_36_Methanoperedens_contig_78644_17
MAG_36_Methanoperedens_contig_78644_18
MAG_36_Methanoperedens_contig_78644_19
MAG_36_Methanoperedens_contig_78644_20
MAG_36_Methanoperedens_contig_78644_21
MAG_36_Methanoperedens_contig_78644_22
MAG_36_Methanoperedens_contig_78644_23
MAG_36_Methanoperedens_contig_78644_24
MAG_36_Methanoperedens_contig_78644_25
MAG_36_Methanoperedens_contig_78644_26
MAG_36_Methanoperedens_contig_78644_27
MAG_36_Methanoperedens_contig_78644_28
MAG_36_Methanoperedens_contig_78644_29
MAG_36_Methanoperedens_contig_78644_30
MAG_36_Methanoperedens_contig_80042_1
MAG_36_Methanoperedens_contig_80042_2
MAG_36_Methanoperedens_contig_80042_3
MAG_36_Methanoperedens_contig_80042_4
MAG_36_Methanoperedens_contig_80042_5
MAG_36_Methanoperedens_contig_80042_6
MAG_36_Methanoperedens_contig_80042_7
MAG_36_Methanoperedens_contig_80042_8
MAG_36_Methanoperedens_contig_80042_9
MAG_36_Methanoperedens_contig_80042_10
MAG_36_Methanoperedens_contig_80042_11
MAG_36_Methanoperedens_contig_80042_12
MAG_36_Methanoperedens_contig_80042_13
MAG_36_Methanoperedens_contig_80042_14
MAG_36_Methanoperedens_contig_80042_15
MAG_36_Methanoperedens_contig_80042_16
MAG_36_Methanoperedens_contig_80042_17
MAG_36_Methanoperedens_contig_80042_18
MAG_36_Methanoperedens_contig_80042_19
MAG_36_Methanoperedens_contig_80042_20
MAG_36_Methanoperedens_contig_80042_21
MAG_36_Methanoperedens_contig_80042_22
MAG_36_Methanoperedens_contig_80042_23
MAG_36_Methanoperedens_contig_80042_24
MAG_36_Methanoperedens_contig_80042_25
MAG_36_Methanoperedens_contig_80042_26
MAG_36_Methanoperedens_contig_80042_27
MAG_36_Methanoperedens_contig_80042_28
MAG_36_Methanoperedens_contig_80042_29
MAG_36_Methanoperedens_contig_80042_30
MAG_36_Methanoperedens_contig_80042_31
MAG_36_Methanoperedens_contig_80042_32
MAG_36_Methanoperedens_contig_80042_33
MAG_36_Methanoperedens_contig_80042_34
MAG_36_Methanoperedens_contig_80042_35
MAG_36_Methanoperedens_contig_80042_36
MAG_36_Methanoperedens_contig_80042_37
MAG_36_Methanoperedens_contig_80042_38
MAG_36_Methanoperedens_contig_80042_39
MAG_36_Methanoperedens_contig_80042_40
MAG_36_Methanoperedens_contig_80042_41
MAG_36_Methanoperedens_contig_80042_42
MAG_36_Methanoperedens_contig_80042_43
MAG_36_Methanoperedens_contig_80042_44
MAG_36_Methanoperedens_contig_80042_45
MAG_36_Methanoperedens_contig_80042_46
MAG_36_Methanoperedens_contig_80042_47
MAG_36_Methanoperedens_contig_80042_48
MAG_36_Methanoperedens_contig_80042_49
MAG_36_Methanoperedens_contig_80042_50
MAG_36_Methanoperedens_contig_80042_51
MAG_36_Methanoperedens_contig_80042_52
MAG_36_Methanoperedens_contig_80042_53
MAG_36_Methanoperedens_contig_80042_54
MAG_36_Methanoperedens_contig_80042_55
MAG_36_Methanoperedens_contig_80042_56
MAG_36_Methanoperedens_contig_80042_57
MAG_36_Methanoperedens_contig_80042_58
MAG_36_Methanoperedens_contig_80042_59
MAG_36_Methanoperedens_contig_80042_60
MAG_36_Methanoperedens_contig_80721_1
MAG_36_Methanoperedens_contig_80721_2
MAG_36_Methanoperedens_contig_80721_3
MAG_36_Methanoperedens_contig_80721_4
MAG_36_Methanoperedens_contig_80721_5
MAG_36_Methanoperedens_contig_81542_1
MAG_36_Methanoperedens_contig_81542_2
MAG_36_Methanoperedens_contig_81542_3
MAG_36_Methanoperedens_contig_81542_4
MAG_36_Methanoperedens_contig_81542_5
MAG_36_Methanoperedens_contig_81542_6
MAG_36_Methanoperedens_contig_81542_7
MAG_36_Methanoperedens_contig_81542_8
MAG_36_Methanoperedens_contig_81542_9
MAG_36_Methanoperedens_contig_81542_10
MAG_36_Methanoperedens_contig_81542_11
MAG_36_Methanoperedens_contig_81542_12
MAG_36_Methanoperedens_contig_81542_13
MAG_36_Methanoperedens_contig_81542_14
MAG_36_Methanoperedens_contig_81542_15
MAG_36_Methanoperedens_contig_83459_1
MAG_36_Methanoperedens_contig_83459_2
MAG_36_Methanoperedens_contig_83459_3
MAG_36_Methanoperedens_contig_83459_4
MAG_36_Methanoperedens_contig_83459_5
MAG_36_Methanoperedens_contig_83459_6
MAG_36_Methanoperedens_contig_83459_7
MAG_36_Methanoperedens_contig_83459_8
MAG_36_Methanoperedens_contig_83459_10
MAG_36_Methanoperedens_contig_83459_11
MAG_36_Methanoperedens_contig_83459_12
MAG_36_Methanoperedens_contig_83459_13
MAG_36_Methanoperedens_contig_83459_14
MAG_36_Methanoperedens_contig_83459_15
MAG_36_Methanoperedens_contig_83459_16
MAG_36_Methanoperedens_contig_83459_17
MAG_36_Methanoperedens_contig_83459_18
MAG_36_Methanoperedens_contig_83459_19
MAG_36_Methanoperedens_contig_83459_20
MAG_36_Methanoperedens_contig_83459_21
MAG_36_Methanoperedens_contig_83459_22
MAG_36_Methanoperedens_contig_83459_23
MAG_36_Methanoperedens_contig_83459_24
MAG_36_Methanoperedens_contig_83459_25
MAG_36_Methanoperedens_contig_83459_26
MAG_36_Methanoperedens_contig_83459_27
MAG_36_Methanoperedens_contig_83459_28
MAG_36_Methanoperedens_contig_83459_29
MAG_36_Methanoperedens_contig_83459_30
MAG_36_Methanoperedens_contig_83459_31
MAG_36_Methanoperedens_contig_83459_32
MAG_36_Methanoperedens_contig_83459_33
MAG_36_Methanoperedens_contig_83459_34
MAG_36_Methanoperedens_contig_83459_35
MAG_36_Methanoperedens_contig_83459_36
MAG_36_Methanoperedens_contig_83459_37
MAG_36_Methanoperedens_contig_83459_38
MAG_36_Methanoperedens_contig_83459_39
MAG_36_Methanoperedens_contig_83459_40
MAG_36_Methanoperedens_contig_83459_41
MAG_36_Methanoperedens_contig_83459_42
MAG_36_Methanoperedens_contig_83459_43
MAG_36_Methanoperedens_contig_83459_44
MAG_36_Methanoperedens_contig_83459_45
MAG_36_Methanoperedens_contig_83459_46
MAG_36_Methanoperedens_contig_83459_47
MAG_36_Methanoperedens_contig_83459_48
MAG_36_Methanoperedens_contig_83459_49
MAG_36_Methanoperedens_contig_83459_50
MAG_36_Methanoperedens_contig_83459_51
MAG_36_Methanoperedens_contig_83459_52
MAG_36_Methanoperedens_contig_83459_53
MAG_36_Methanoperedens_contig_83459_54
MAG_36_Methanoperedens_contig_83459_55
MAG_36_Methanoperedens_contig_83459_56
MAG_36_Methanoperedens_contig_83459_57
MAG_36_Methanoperedens_contig_83459_58
MAG_36_Methanoperedens_contig_83459_59
MAG_36_Methanoperedens_contig_83459_60
MAG_36_Methanoperedens_contig_83459_61
MAG_36_Methanoperedens_contig_83459_62
MAG_36_Methanoperedens_contig_83459_63
MAG_36_Methanoperedens_contig_83459_64
MAG_36_Methanoperedens_contig_83459_65
MAG_36_Methanoperedens_contig_85855_1
MAG_36_Methanoperedens_contig_85855_2
MAG_36_Methanoperedens_contig_85855_3
MAG_36_Methanoperedens_contig_85855_4
MAG_36_Methanoperedens_contig_85855_5
MAG_36_Methanoperedens_contig_85855_6
MAG_36_Methanoperedens_contig_85855_7
MAG_36_Methanoperedens_contig_85855_8
MAG_36_Methanoperedens_contig_85855_9
MAG_36_Methanoperedens_contig_85855_10
MAG_36_Methanoperedens_contig_85855_11
MAG_36_Methanoperedens_contig_85855_12
MAG_36_Methanoperedens_contig_85855_13
MAG_36_Methanoperedens_contig_85855_14
MAG_36_Methanoperedens_contig_85855_15
MAG_36_Methanoperedens_contig_85855_16
MAG_36_Methanoperedens_contig_85855_17
MAG_36_Methanoperedens_contig_85855_18
MAG_36_Methanoperedens_contig_85855_19
MAG_36_Methanoperedens_contig_85855_20
MAG_36_Methanoperedens_contig_85855_21
MAG_36_Methanoperedens_contig_85855_22
MAG_36_Methanoperedens_contig_85855_23
MAG_36_Methanoperedens_contig_85855_24
MAG_36_Methanoperedens_contig_85855_25
MAG_36_Methanoperedens_contig_85855_26
MAG_36_Methanoperedens_contig_85855_27
MAG_36_Methanoperedens_contig_85855_28
MAG_36_Methanoperedens_contig_85855_29
MAG_36_Methanoperedens_contig_85855_30
MAG_36_Methanoperedens_contig_85855_31
MAG_36_Methanoperedens_contig_85855_32
MAG_36_Methanoperedens_contig_85855_33
MAG_36_Methanoperedens_contig_85855_34
MAG_36_Methanoperedens_contig_85855_35
MAG_36_Methanoperedens_contig_85855_36
MAG_36_Methanoperedens_contig_85855_37
MAG_36_Methanoperedens_contig_85855_38
MAG_36_Methanoperedens_contig_85855_39
MAG_36_Methanoperedens_contig_85855_40
MAG_36_Methanoperedens_contig_85855_41
MAG_36_Methanoperedens_contig_85855_42
MAG_36_Methanoperedens_contig_85855_43
MAG_36_Methanoperedens_contig_99072_1
MAG_36_Methanoperedens_contig_99072_2
MAG_36_Methanoperedens_contig_99072_3
MAG_36_Methanoperedens_contig_99072_4
MAG_36_Methanoperedens_contig_99072_5
MAG_36_Methanoperedens_contig_99072_6
MAG_36_Methanoperedens_contig_102450_1
MAG_36_Methanoperedens_contig_102450_2
MAG_36_Methanoperedens_contig_102450_3
MAG_36_Methanoperedens_contig_102450_4
MAG_36_Methanoperedens_contig_102450_5
MAG_36_Methanoperedens_contig_102450_6
MAG_36_Methanoperedens_contig_102450_7
MAG_36_Methanoperedens_contig_102450_8
MAG_36_Methanoperedens_contig_105543_1
MAG_36_Methanoperedens_contig_105543_2
MAG_36_Methanoperedens_contig_105543_3
MAG_36_Methanoperedens_contig_105543_4
MAG_36_Methanoperedens_contig_105543_5
MAG_36_Methanoperedens_contig_105543_6
MAG_36_Methanoperedens_contig_105543_7
MAG_36_Methanoperedens_contig_105543_8
MAG_36_Methanoperedens_contig_105543_9
MAG_36_Methanoperedens_contig_105543_10
MAG_36_Methanoperedens_contig_105543_11
MAG_36_Methanoperedens_contig_105543_12
MAG_36_Methanoperedens_contig_105543_13
MAG_36_Methanoperedens_contig_105543_14
MAG_36_Methanoperedens_contig_105543_15
MAG_36_Methanoperedens_contig_105543_16
MAG_36_Methanoperedens_contig_105543_17
MAG_36_Methanoperedens_contig_105543_18
MAG_36_Methanoperedens_contig_105543_19
MAG_36_Methanoperedens_contig_105543_20
MAG_36_Methanoperedens_contig_105543_21
MAG_36_Methanoperedens_contig_105543_22
MAG_36_Methanoperedens_contig_105543_23
MAG_36_Methanoperedens_contig_105543_24
MAG_36_Methanoperedens_contig_105543_25
MAG_36_Methanoperedens_contig_105543_26
MAG_36_Methanoperedens_contig_105543_27
MAG_36_Methanoperedens_contig_105543_28
MAG_36_Methanoperedens_contig_105543_29
MAG_36_Methanoperedens_contig_105543_30
MAG_36_Methanoperedens_contig_105543_31
MAG_36_Methanoperedens_contig_105543_32
MAG_36_Methanoperedens_contig_105543_33
MAG_36_Methanoperedens_contig_105543_34
MAG_36_Methanoperedens_contig_105543_35
MAG_36_Methanoperedens_contig_105543_36
MAG_36_Methanoperedens_contig_105543_37
MAG_36_Methanoperedens_contig_105543_38
MAG_36_Methanoperedens_contig_105543_39
MAG_36_Methanoperedens_contig_105543_40
MAG_36_Methanoperedens_contig_105543_41
MAG_36_Methanoperedens_contig_105543_42
MAG_36_Methanoperedens_contig_105543_43
MAG_36_Methanoperedens_contig_105543_44
MAG_36_Methanoperedens_contig_105543_45
MAG_36_Methanoperedens_contig_105543_46
MAG_36_Methanoperedens_contig_105543_47
MAG_36_Methanoperedens_contig_105543_48
MAG_36_Methanoperedens_contig_105543_49
MAG_36_Methanoperedens_contig_105543_50
MAG_36_Methanoperedens_contig_105543_51
MAG_36_Methanoperedens_contig_105543_52
MAG_36_Methanoperedens_contig_105543_53
MAG_36_Methanoperedens_contig_105543_54
MAG_36_Methanoperedens_contig_105543_55
MAG_36_Methanoperedens_contig_105543_56
MAG_36_Methanoperedens_contig_105543_57
MAG_36_Methanoperedens_contig_105543_58
MAG_36_Methanoperedens_contig_105543_59
MAG_36_Methanoperedens_contig_105543_60
MAG_36_Methanoperedens_contig_105543_61
MAG_36_Methanoperedens_contig_105543_62
MAG_36_Methanoperedens_contig_105543_63
MAG_36_Methanoperedens_contig_105543_64
MAG_36_Methanoperedens_contig_105543_65
MAG_36_Methanoperedens_contig_105543_66
MAG_36_Methanoperedens_contig_105543_67
MAG_36_Methanoperedens_contig_105543_68
MAG_36_Methanoperedens_contig_105543_70
MAG_36_Methanoperedens_contig_105543_71
MAG_36_Methanoperedens_contig_105543_72
MAG_36_Methanoperedens_contig_105543_73
MAG_36_Methanoperedens_contig_105543_74
MAG_36_Methanoperedens_contig_105543_75
MAG_36_Methanoperedens_contig_105543_76
MAG_36_Methanoperedens_contig_105543_77
MAG_36_Methanoperedens_contig_105543_78
MAG_36_Methanoperedens_contig_105543_79
MAG_36_Methanoperedens_contig_105543_80
MAG_36_Methanoperedens_contig_105543_81
MAG_36_Methanoperedens_contig_105543_82
MAG_36_Methanoperedens_contig_105543_83
MAG_36_Methanoperedens_contig_105543_84
MAG_36_Methanoperedens_contig_105543_85
MAG_36_Methanoperedens_contig_105543_86
MAG_36_Methanoperedens_contig_106100_2
MAG_36_Methanoperedens_contig_106100_3
MAG_36_Methanoperedens_contig_107872_1
MAG_36_Methanoperedens_contig_107872_2
MAG_36_Methanoperedens_contig_109864_2
MAG_36_Methanoperedens_contig_109864_3
MAG_36_Methanoperedens_contig_109864_4
MAG_36_Methanoperedens_contig_109864_5
MAG_36_Methanoperedens_contig_109864_6
MAG_36_Methanoperedens_contig_109864_7
MAG_36_Methanoperedens_contig_109864_8
[truncated: 2,455 more rows]

## Sheet: MAG_38_MT
T4_transcribed	MATCH	Locus	fasta	scaffold	gene_position	start_position	end_position	strandedness	rank	kegg_id	kegg_hit	Prot	pfam_hits	heme_regulatory_motif_count
MAG_38_Methylomirabilis_sp_contig_5326_5	90	MAG_38_Methylomirabilis_sp_contig_8084_3	MAG_38_Methylomirabilis_sp	contig_8084	3	3400	6099	1	C	K00123	formate dehydrogenase major subunit [EC:1.17.1.9]	FDH	Molybdopterin oxidoreductase [PF00384.22]; Molydopterin dinucleotide binding domain [PF01568.21]; 2Fe-2S iron-sulfur cluster binding domain [PF13510.6]; 4Fe-4S dicluster domain [PF14697.6]; Molybdopterin oxidoreductase Fe4S4 domain [PF04879.16]; 4Fe-4S dicluster domain [PF13187.6]; 4Fe-4S dicluster domain [PF12838.7]; 4Fe-4S dicluster domain [PF13237.6]; 4Fe-4S dicluster domain [PF13183.6]	0
MAG_38_Methylomirabilis_sp_contig_5326_1	266	MAG_38_Methylomirabilis_sp_contig_17260_17	MAG_38_Methylomirabilis_sp	contig_17260	17	12834	14480	1	C	K00200	formylmethanofuran dehydrogenase subunit A [EC:1.2.7.12]	Fhc	Amidohydrolase family [PF07969.11]	0
MAG_38_Methylomirabilis_sp_contig_5304_5	265	MAG_38_Methylomirabilis_sp_contig_17260_16	MAG_38_Methylomirabilis_sp	contig_17260	16	11481	12821	1	C	K00201	formylmethanofuran dehydrogenase subunit B [EC:1.2.7.12]	Fhc	Molybdopterin oxidoreductase [PF00384.22]	0
MAG_38_Methylomirabilis_sp_contig_5326_3	268	MAG_38_Methylomirabilis_sp_contig_17260_19	MAG_38_Methylomirabilis_sp	contig_17260	19	15540	16349	1	C	K00202	formylmethanofuran dehydrogenase subunit C [EC:1.2.7.12]	Fhc	GXGXG motif [PF01493.19]	0
MAG_38_Methylomirabilis_sp_contig_5304_4	264	MAG_38_Methylomirabilis_sp_contig_17260_15	MAG_38_Methylomirabilis_sp	contig_17260	15	11150	11488	1	C	K00203	formylmethanofuran dehydrogenase subunit D [EC:1.2.7.12]	FwdD	Molydopterin dinucleotide binding domain [PF01568.21]	0
MAG_38_Methylomirabilis_sp_contig_6977_2	327	MAG_38_Methylomirabilis_sp_contig_20126_14	MAG_38_Methylomirabilis_sp	contig_20126	14	10141	11943	-1	C	K00239	succinate dehydrogenase / fumarate reductase, flavoprotein subunit [EC:1.3.5.1 1.3.5.4]	SDH	FAD binding domain [PF00890.24]; Fumarate reductase flavoprotein C-term [PF02910.20]; HI0933-like protein [PF03486.14]	0
MAG_38_Methylomirabilis_sp_contig_6977_1	326	MAG_38_Methylomirabilis_sp_contig_20126_13	MAG_38_Methylomirabilis_sp	contig_20126	13	9395	10144	-1	C	K00240	succinate dehydrogenase / fumarate reductase, iron-sulfur subunit [EC:1.3.5.1 1.3.5.4]	SDH	2Fe-2S iron-sulfur cluster binding domain [PF13085.6]; 4Fe-4S dicluster domain [PF13183.6]	0
MAG_38_Methylomirabilis_sp_contig_5326_12	1824	MAG_38_Methylomirabilis_sp_contig_132129_7	MAG_38_Methylomirabilis_sp	contig_132129	7	4829	5188	-1	C	K00330	NADH-quinone oxidoreductase subunit A [EC:7.1.1.2]	NDH-1_1	NADH-ubiquinone/plastoquinone oxidoreductase, chain 3 [PF00507.19]	0
MAG_38_Methylomirabilis_sp_contig_6499_2	239	MAG_38_Methylomirabilis_sp_contig_15775_18	MAG_38_Methylomirabilis_sp	contig_15775	18	17541	17900	1	C	K00330	NADH-quinone oxidoreductase subunit A [EC:7.1.1.2]	NDH-1_2	NADH-ubiquinone/plastoquinone oxidoreductase, chain 3 [PF00507.19]	0
MAG_38_Methylomirabilis_sp_contig_6914_5	853	MAG_38_Methylomirabilis_sp_contig_33823_32	MAG_38_Methylomirabilis_sp	contig_33823	32	35320	35847	1	C	K00331	NADH-quinone oxidoreductase subunit B [EC:7.1.1.2]	NDH-1_2	NADH ubiquinone oxidoreductase, 20 Kd subunit [PF01058.22]	0
MAG_38_Methylomirabilis_sp_contig_6914_7	1434	MAG_38_Methylomirabilis_sp_contig_95863_8	MAG_38_Methylomirabilis_sp	contig_95863	8	8377	8922	1	C	K00331	NADH-quinone oxidoreductase subunit B [EC:7.1.1.2]	NDH-1_2	NADH ubiquinone oxidoreductase, 20 Kd subunit [PF01058.22]	0
MAG_38_Methylomirabilis_sp_contig_5326_11	1823	MAG_38_Methylomirabilis_sp_contig_132129_6	MAG_38_Methylomirabilis_sp	contig_132129	6	4335	4841	-1	C	K00332	NADH-quinone oxidoreductase subunit C [EC:7.1.1.2]	NDH-1_1	Respiratory-chain NADH dehydrogenase, 30 Kd subunit [PF00329.19]	0
MAG_38_Methylomirabilis_sp_contig_5326_10	1822	MAG_38_Methylomirabilis_sp_contig_132129_5	MAG_38_Methylomirabilis_sp	contig_132129	5	3170	4342	-1	C	K00333	NADH-quinone oxidoreductase subunit D [EC:7.1.1.2]	NDH-1_1	Respiratory-chain NADH dehydrogenase, 49 Kd subunit [PF00346.19]	0
MAG_38_Methylomirabilis_sp_contig_6499_1	1834	MAG_38_Methylomirabilis_sp_contig_132129_17	MAG_38_Methylomirabilis_sp	contig_132129	17	14168	15292	-1	C	K00333	NADH-quinone oxidoreductase subunit D [EC:7.1.1.2]	NDH-1_1	Respiratory-chain NADH dehydrogenase, 49 Kd subunit [PF00346.19]	0
MAG_38_Methylomirabilis_sp_contig_5326_9	1821	MAG_38_Methylomirabilis_sp_contig_132129_4	MAG_38_Methylomirabilis_sp	contig_132129	4	2667	3173	-1	C	K00334	NADH-quinone oxidoreductase subunit E [EC:7.1.1.2]	NDH-1_1	Thioredoxin-like [2Fe-2S] ferredoxin [PF01257.19]	0
MAG_38_Methylomirabilis_sp_contig_5326_8	1820	MAG_38_Methylomirabilis_sp_contig_132129_3	MAG_38_Methylomirabilis_sp	contig_132129	3	1370	2659	-1	C	K00335	NADH-quinone oxidoreductase subunit F [EC:7.1.1.2]	NDH-1_1	Respiratory-chain NADH dehydrogenase 51 Kd subunit [PF01512.17]; NADH-ubiquinone oxidoreductase-F iron-sulfur binding region [PF10589.9]	0
MAG_38_Methylomirabilis_sp_contig_5326_7	1819	MAG_38_Methylomirabilis_sp_contig_132129_2	MAG_38_Methylomirabilis_sp	contig_132129	2	339	1325	-1	C	K00337	NADH-quinone oxidoreductase subunit H [EC:7.1.1.2]	NDH-1_1	NADH dehydrogenase [PF00146.21]	0
MAG_38_Methylomirabilis_sp_contig_5326_18	1833	MAG_38_Methylomirabilis_sp_contig_132129_16	MAG_38_Methylomirabilis_sp	contig_132129	16	13083	14090	-1	C	K00337	NADH-quinone oxidoreductase subunit H [EC:7.1.1.2]	NDH-1_1	NADH dehydrogenase [PF00146.21]	0
MAG_38_Methylomirabilis_sp_contig_6914_6	854	MAG_38_Methylomirabilis_sp_contig_33823_33	MAG_38_Methylomirabilis_sp	contig_33823	33	35859	36389	1	C	K00338	NADH-quinone oxidoreductase subunit I [EC:7.1.1.2]	NDH-1_2	4Fe-4S dicluster domain [PF12838.7]; 4Fe-4S dicluster domain [PF14697.6]; 4Fe-4S dicluster domain [PF13187.6]; 4Fe-4S dicluster domain [PF13237.6]; 4Fe-4S double cluster binding domain [PF13484.6]; 4Fe-4S dicluster domain [PF13247.6]; 4Fe-4S binding domain [PF00037.27]; 4Fe-4S dicluster domain [PF13534.6]	0
MAG_38_Methylomirabilis_sp_contig_6914_8	1435	MAG_38_Methylomirabilis_sp_contig_95863_9	MAG_38_Methylomirabilis_sp	contig_95863	9	8953	9417	1	C	K00338	NADH-quinone oxidoreductase subunit I [EC:7.1.1.2]	NDH-1_2	4Fe-4S dicluster domain [PF12838.7]; 4Fe-4S dicluster domain [PF13237.6]; 4Fe-4S dicluster domain [PF13187.6]; 4Fe-4S dicluster domain [PF14697.6]; 4Fe-4S dicluster domain [PF13183.6]; 4Fe-4S dicluster domain [PF13247.6]; 4Fe-4S double cluster binding domain [PF13484.6]; 4Fe-4S dicluster domain [PF13534.6]	0
MAG_38_Methylomirabilis_sp_contig_5326_17	1832	MAG_38_Methylomirabilis_sp_contig_132129_15	MAG_38_Methylomirabilis_sp	contig_132129	15	12561	13064	-1	C	K00339	NADH-quinone oxidoreductase subunit J [EC:7.1.1.2]	NDH-1_1	NADH-ubiquinone/plastoquinone oxidoreductase chain 6 [PF00499.20]	0
MAG_38_Methylomirabilis_sp_contig_5326_16	1831	MAG_38_Methylomirabilis_sp_contig_132129_14	MAG_38_Methylomirabilis_sp	contig_132129	14	12249	12557	-1	C	K00340	NADH-quinone oxidoreductase subunit K [EC:7.1.1.2]	NDH-1_1	NADH-ubiquinone/plastoquinone oxidoreductase chain 4L [PF00420.24]	0
MAG_38_Methylomirabilis_sp_contig_6499_5	2121	MAG_38_Methylomirabilis_sp_contig_193538_2	MAG_38_Methylomirabilis_sp	contig_193538	2	207	518	1	C	K00340	NADH-quinone oxidoreductase subunit K [EC:7.1.1.2]	NDH-1_2	NADH-ubiquinone/plastoquinone oxidoreductase chain 4L [PF00420.24]	0
MAG_38_Methylomirabilis_sp_contig_5326_15	1830	MAG_38_Methylomirabilis_sp_contig_132129_13	MAG_38_Methylomirabilis_sp	contig_132129	13	10092	12128	-1	C	K00341	NADH-quinone oxidoreductase subunit L [EC:7.1.1.2]	NDH-1_1	Proton-conducting membrane transporter [PF00361.20]; NADH-dehyrogenase subunit F, TMs, (complex I) C-terminus [PF01010.19]; NADH dehydrogenase subunit 5 C-terminus [PF06455.11]; NADH-Ubiquinone oxidoreductase (complex I), chain 5 N-terminus [PF00662.20]	0
MAG_38_Methylomirabilis_sp_contig_6499_6	2122	MAG_38_Methylomirabilis_sp_contig_193538_3	MAG_38_Methylomirabilis_sp	contig_193538	3	605	2500	1	C	K00341	NADH-quinone oxidoreductase subunit L [EC:7.1.1.2]	NDH-1_2	Proton-conducting membrane transporter [PF00361.20]; NADH dehydrogenase subunit 5 C-terminus [PF06455.11]; NADH-dehyrogenase subunit F, TMs, (complex I) C-terminus [PF01010.19]; NADH-Ubiquinone oxidoreductase (complex I), chain 5 N-terminus [PF00662.20]	0
MAG_38_Methylomirabilis_sp_contig_5326_14	1829	MAG_38_Methylomirabilis_sp_contig_132129_12	MAG_38_Methylomirabilis_sp	contig_132129	12	8247	9911	-1	C	K00342	NADH-quinone oxidoreductase subunit M [EC:7.1.1.2]	NDH-1_1	Proton-conducting membrane transporter [PF00361.20]; NADH-ubiquinone oxidoreductase chain 4, amino terminus [PF01059.17]	0
MAG_38_Methylomirabilis_sp_contig_6499_7	2123	MAG_38_Methylomirabilis_sp_contig_193538_4	MAG_38_Methylomirabilis_sp	contig_193538	4	2516	4135	1	C	K00342	NADH-quinone oxidoreductase subunit M [EC:7.1.1.2]	NDH-1_2	Proton-conducting membrane transporter [PF00361.20]; NADH-ubiquinone oxidoreductase chain 4, amino terminus [PF01059.17]	0
MAG_38_Methylomirabilis_sp_contig_5326_13	1828	MAG_38_Methylomirabilis_sp_contig_132129_11	MAG_38_Methylomirabilis_sp	contig_132129	11	6799	8250	-1	C	K00343	NADH-quinone oxidoreductase subunit N [EC:7.1.1.2]	NDH-1_1	Proton-conducting membrane transporter [PF00361.20]	0
MAG_38_Methylomirabilis_sp_contig_6499_8	2124	MAG_38_Methylomirabilis_sp_contig_193538_5	MAG_38_Methylomirabilis_sp	contig_193538	5	4135	5613	1	C	K00343	NADH-quinone oxidoreductase subunit N [EC:7.1.1.2]	NDH-1_2	Proton-conducting membrane transporter [PF00361.20]	0
MAG_38_Methylomirabilis_sp_contig_8084_8	1464	MAG_38_Methylomirabilis_sp_contig_96966_7	MAG_38_Methylomirabilis_sp	contig_96966	7	5786	9013	-1	C	K00370	nitrate reductase / nitrite oxidoreductase, alpha subunit [EC:1.7.5.1 1.7.99.-]	nxrA	Molybdopterin oxidoreductase [PF00384.22]; Molydopterin dinucleotide binding domain [PF01568.21]	0
MAG_38_Methylomirabilis_sp_contig_8618_3	986	MAG_38_Methylomirabilis_sp_contig_57558_3	MAG_38_Methylomirabilis_sp	contig_57558	3	742	4167	-1	C	K00370	nitrate reductase / nitrite oxidoreductase, alpha subunit [EC:1.7.5.1 1.7.99.-]	nxrA	Molybdopterin oxidoreductase [PF00384.22]; Molydopterin dinucleotide binding domain [PF01568.21]	0
MAG_38_Methylomirabilis_sp_contig_8084_7	1462	MAG_38_Methylomirabilis_sp_contig_96966_5	MAG_38_Methylomirabilis_sp	contig_96966	5	3643	5172	-1	C	K00371	nitrate reductase / nitrite oxidoreductase, beta subunit [EC:1.7.5.1 1.7.99.-]	nxrB	4Fe-4S dicluster domain [PF13247.6]; Respiratory nitrate reductase beta C-terminal [PF14711.6]; 4Fe-4S dicluster domain [PF13237.6]	1
MAG_38_Methylomirabilis_sp_contig_8084_6	1461	MAG_38_Methylomirabilis_sp_contig_96966_4	MAG_38_Methylomirabilis_sp	contig_96966	4	2750	3640	-1	C	K00373,K00373	nitrate reductase molybdenum cofactor assembly chaperone NarJ/NarW; nitrate reductase molybdenum cofactor assembly chaperone NarJ/NarW	narJ		0
MAG_38_Methylomirabilis_sp_contig_8084_5	1460	MAG_38_Methylomirabilis_sp_contig_96966_3	MAG_38_Methylomirabilis_sp	contig_96966	3	2057	2740	-1	C	K00374	nitrate reductase gamma subunit [EC:1.7.5.1 1.7.99.-]	nxrC	Nitrate reductase gamma subunit [PF02665.14]	0
MAG_38_Methylomirabilis_sp_contig_6977_10	1301	MAG_38_Methylomirabilis_sp_contig_89186_31	MAG_38_Methylomirabilis_sp	contig_89186	31	30357	31445	1	C	K00412,K02635	ubiquinol-cytochrome c reductase cytochrome b subunit; cytochrome b6	bc nonheme	Cytochrome b/b6/petB [PF00033.19]; Cytochrome b(N-terminal)/b6/petB [PF13631.6]; Cytochrome b(C-terminal)/b6/petD [PF00032.17]	0
MAG_38_Methylomirabilis_sp_contig_5326_2	267	MAG_38_Methylomirabilis_sp_contig_17260_18	MAG_38_Methylomirabilis_sp	contig_17260	18	14592	15506	1	C	K00672	formylmethanofuran--tetrahydromethanopterin N-formyltransferase [EC:2.3.1.101]	Fhc	FTR, proximal lobe [PF02741.15]; Formylmethanofuran-tetrahydromethanopterin formyltransferase [PF01913.18]	0
MAG_38_Methylomirabilis_sp_contig_5304_3	269	MAG_38_Methylomirabilis_sp_contig_17260_20	MAG_38_Methylomirabilis_sp	contig_17260	20	16363	17313	1	C	K01499	methenyltetrahydromethanopterin cyclohydrolase [EC:3.5.4.27]	Mch	Cyclohydrolase (MCH) [PF02289.16]	0
MAG_38_Methylomirabilis_sp_contig_11345_6	768	MAG_38_Methylomirabilis_sp_contig_26106_54	MAG_38_Methylomirabilis_sp	contig_26106	54	47806	49269	1	C	K01601	ribulose-bisphosphate carboxylase large chain [EC:4.1.1.39]	CbbL	Ribulose bisphosphate carboxylase large chain, catalytic domain [PF00016.20]; Ribulose bisphosphate carboxylase large chain, N-terminal domain [PF02788.16]	0
MAG_38_Methylomirabilis_sp_contig_11345_7	769	MAG_38_Methylomirabilis_sp_contig_26106_55	MAG_38_Methylomirabilis_sp	contig_26106	55	49289	49711	1	C	K01602	ribulose-bisphosphate carboxylase small chain [EC:4.1.1.39]	CbbS	Ribulose bisphosphate carboxylase, small chain [PF00101.20]	0
MAG_38_Methylomirabilis_sp_contig_10748_1	1826	MAG_38_Methylomirabilis_sp_contig_132129_9	MAG_38_Methylomirabilis_sp	contig_132129	9	5649	6368	-1	C	K02108	F-type H+-transporting ATPase subunit a	ATPase	ATP synthase A chain [PF00119.20]	0
MAG_38_Methylomirabilis_sp_contig_11345_1	1912	MAG_38_Methylomirabilis_sp_contig_170691_12	MAG_38_Methylomirabilis_sp	contig_170691	12	12546	13595	-1	C	K02108	F-type H+-transporting ATPase subunit a	ATPase	ATP synthase A chain [PF00119.20]	0
MAG_38_Methylomirabilis_sp_contig_10748_8	1910	MAG_38_Methylomirabilis_sp_contig_170691_10	MAG_38_Methylomirabilis_sp	contig_170691	10	11636	12187	-1	C	K02109	F-type H+-transporting ATPase subunit b	ATPase	ATP synthase B/B' CF(0) [PF00430.18]	0
MAG_38_Methylomirabilis_sp_contig_11345_4	1423	MAG_38_Methylomirabilis_sp_contig_91416_3	MAG_38_Methylomirabilis_sp	contig_91416	3	2058	2663	-1	C	K02109	F-type H+-transporting ATPase subunit b	ATPase	ATP synthase B/B' CF(0) [PF00430.18]	0
MAG_38_Methylomirabilis_sp_contig_9268_8	1825	MAG_38_Methylomirabilis_sp_contig_132129_8	MAG_38_Methylomirabilis_sp	contig_132129	8	5238	5618	-1	C	K02110	F-type H+-transporting ATPase subunit c	ATPase	ATP synthase subunit C [PF00137.21]	0
MAG_38_Methylomirabilis_sp_contig_10748_6	1908	MAG_38_Methylomirabilis_sp_contig_170691_8	MAG_38_Methylomirabilis_sp	contig_170691	8	9696	11228	-1	C	K02111	F-type H+/Na+-transporting ATPase subunit alpha [EC:7.1.2.2 7.2.2.1]	ATPase	ATP synthase alpha/beta family, nucleotide-binding domain [PF00006.25]; ATP synthase alpha/beta chain, C terminal domain [PF00306.27]; ATP synthase alpha/beta family, beta-barrel domain [PF02874.23]	0
MAG_38_Methylomirabilis_sp_contig_11345_2	1421	MAG_38_Methylomirabilis_sp_contig_91416_1	MAG_38_Methylomirabilis_sp	contig_91416	1	1	1491	-1	C	K02111	F-type H+/Na+-transporting ATPase subunit alpha [EC:7.1.2.2 7.2.2.1]	ATPase	ATP synthase alpha/beta family, nucleotide-binding domain [PF00006.25]; ATP synthase alpha/beta chain, C terminal domain [PF00306.27]; ATP synthase alpha/beta family, beta-barrel domain [PF02874.23]	0
MAG_38_Methylomirabilis_sp_contig_10748_4	1906	MAG_38_Methylomirabilis_sp_contig_170691_6	MAG_38_Methylomirabilis_sp	contig_170691	6	7372	8781	-1	C	K02112	F-type H+/Na+-transporting ATPase subunit beta [EC:7.1.2.2 7.2.2.1]	ATPase	ATP synthase alpha/beta family, nucleotide-binding domain [PF00006.25]; ATP synthase alpha/beta family, beta-barrel domain [PF02874.23]	0
MAG_38_Methylomirabilis_sp_contig_10748_7	1909	MAG_38_Methylomirabilis_sp_contig_170691_9	MAG_38_Methylomirabilis_sp	contig_170691	9	11241	11633	-1	C	K02113	F-type H+-transporting ATPase subunit delta	ATPase	ATP synthase delta (OSCP) subunit [PF00213.18]	0
MAG_38_Methylomirabilis_sp_contig_11345_3	1422	MAG_38_Methylomirabilis_sp_contig_91416_2	MAG_38_Methylomirabilis_sp	contig_91416	2	1510	2061	-1	C	K02113	F-type H+-transporting ATPase subunit delta	ATPase	ATP synthase delta (OSCP) subunit [PF00213.18]	0
MAG_38_Methylomirabilis_sp_contig_10748_3	1905	MAG_38_Methylomirabilis_sp_contig_170691_5	MAG_38_Methylomirabilis_sp	contig_170691	5	6952	7362	-1	C	K02114	F-type H+-transporting ATPase subunit epsilon	ATPase	ATP synthase, Delta/Epsilon chain, beta-sandwich domain [PF02823.16]; ATP synthase, Delta/Epsilon chain, long alpha-helix domain [PF00401.20]	0
MAG_38_Methylomirabilis_sp_contig_10748_5	1907	MAG_38_Methylomirabilis_sp_contig_170691_7	MAG_38_Methylomirabilis_sp	contig_170691	7	8805	9677	-1	C	K02115	F-type H+-transporting ATPase subunit gamma	ATPase	ATP synthase [PF00231.19]	0
MAG_38_Methylomirabilis_sp_contig_10748_2	1827	MAG_38_Methylomirabilis_sp_contig_132129_10	MAG_38_Methylomirabilis_sp	contig_132129	10	6417	6632	-1	C	K02116	ATP synthase protein I	ATPase	Putative F0F1-ATPase subunit Ca2+/Mg2+ transporter [PF09527.10]	0
MAG_38_Methylomirabilis_sp_contig_11345_5	1424	MAG_38_Methylomirabilis_sp_contig_91416_4	MAG_38_Methylomirabilis_sp	contig_91416	4	2660	3070	-1	C	K02116	ATP synthase protein I	ATPase		0
MAG_38_Methylomirabilis_sp_contig_8084_2	2002	MAG_38_Methylomirabilis_sp_contig_177937_18	MAG_38_Methylomirabilis_sp	contig_177937	18	18608	19303	1	C	K02275	cytochrome c oxidase subunit II [EC:7.1.1.9]	Cyt c ox (coxB)	Cytochrome C oxidase subunit II, periplasmic domain [PF00116.20]; Cytochrome C oxidase subunit II, transmembrane domain [PF02790.15]	0
MAG_38_Methylomirabilis_sp_contig_8084_4	2004	MAG_38_Methylomirabilis_sp_contig_177937_20	MAG_38_Methylomirabilis_sp	contig_177937	20	21068	21634	1	C	K02276	cytochrome c oxidase subunit III [EC:7.1.1.9]	Cyt c ox (coxC)	Cytochrome c oxidase subunit III [PF00510.18]	0
MAG_38_Methylomirabilis_sp_contig_8618_5	1406	MAG_38_Methylomirabilis_sp_contig_90633_23	MAG_38_Methylomirabilis_sp	contig_90633	23	25589	27958	1	C	K02567	nitrate reductase (cytochrome) [EC:1.9.6.1]	napA	Molybdopterin oxidoreductase [PF00384.22]; Molydopterin dinucleotide binding domain [PF01568.21]; Molybdopterin oxidoreductase Fe4S4 domain [PF04879.16]	0
MAG_38_Methylomirabilis_sp_contig_8618_6	1407	MAG_38_Methylomirabilis_sp_contig_90633_24	MAG_38_Methylomirabilis_sp	contig_90633	24	27968	28297	1	C	K02568	nitrate reductase (cytochrome), electron transfer subunit	napB	Nitrate reductase cytochrome c-type subunit (NapB) [PF03892.14]	2
MAG_38_Methylomirabilis_sp_contig_6977_8	1593	MAG_38_Methylomirabilis_sp_contig_112714_9	MAG_38_Methylomirabilis_sp	contig_112714	9	10362	10922	-1	C	K02636	cytochrome b6-f complex iron-sulfur subunit [EC:7.1.1.6]	bc1 octaheme	Rieske [2Fe-2S] domain [PF00355.26]	0
MAG_38_Methylomirabilis_sp_contig_8618_8	702	MAG_38_Methylomirabilis_sp_contig_23443_1	MAG_38_Methylomirabilis_sp	contig_23443	1	1	1413	-1	C	K04561	nitric oxide reductase subunit B [EC:1.7.2.5]	NOD1		0
MAG_38_Methylomirabilis_sp_contig_8618_10	704	MAG_38_Methylomirabilis_sp_contig_23443_3	MAG_38_Methylomirabilis_sp	contig_23443	3	2360	3163	-1	C	K04561	nitric oxide reductase subunit B [EC:1.7.2.5]	NOD1	Cytochrome C and Quinol oxidase polypeptide I [PF00115.20]	0
MAG_38_Methylomirabilis_sp_contig_9268_1	15	MAG_38_Methylomirabilis_sp_contig_6499_1	MAG_38_Methylomirabilis_sp	contig_6499	1	1	1416	-1	C	K04561	nitric oxide reductase subunit B [EC:1.7.2.5]	NOD2		0
MAG_38_Methylomirabilis_sp_contig_9268_2	1385	MAG_38_Methylomirabilis_sp_contig_90633_1	MAG_38_Methylomirabilis_sp	contig_90633	1	1	804	1	C	K04561	nitric oxide reductase subunit B [EC:1.7.2.5]	NOD2	Cytochrome C and Quinol oxidase polypeptide I [PF00115.20]	0
MAG_38_Methylomirabilis_sp_contig_9268_3	1201	MAG_38_Methylomirabilis_sp_contig_77915_11	MAG_38_Methylomirabilis_sp	contig_77915	11	12367	14559	1	C	K04561	nitric oxide reductase subunit B [EC:1.7.2.5]	qNOR	Cytochrome C and Quinol oxidase polypeptide I [PF00115.20]	0
MAG_38_Methylomirabilis_sp_contig_5304_1	262	MAG_38_Methylomirabilis_sp_contig_17260_13	MAG_38_Methylomirabilis_sp	contig_17260	13	9624	10118	1	C	K10713	5,6,7,8-tetrahydromethanopterin hydro-lyase [EC:4.2.1.147]	H4MPT (Fae)	Formaldehyde-activating enzyme (Fae) [PF08714.11]	0
MAG_38_Methylomirabilis_sp_contig_5304_2	263	MAG_38_Methylomirabilis_sp_contig_17260_14	MAG_38_Methylomirabilis_sp	contig_17260	14	10249	11136	1	C	K10714	methylene-tetrahydromethanopterin dehydrogenase [EC:1.5.1.-]	Mtd	Methylene-tetrahydromethanopterin dehydrogenase, N-terminal [PF09176.11]	0
MAG_38_Methylomirabilis_sp_contig_5291_2	71	MAG_38_Methylomirabilis_sp_contig_6499_11	MAG_38_Methylomirabilis_sp	contig_6499	11	10057	10788	-1	C	K10944	methane/ammonia monooxygenase subunit A [EC:1.14.18.3 1.14.99.39]	PMO	Ammonia monooxygenase [PF02461.16]	0
MAG_38_Methylomirabilis_sp_contig_5291_1	79	MAG_38_Methylomirabilis_sp_contig_6499_10	MAG_38_Methylomirabilis_sp	contig_6499	10	8653	9921	-1	C	K10945	methane/ammonia monooxygenase subunit B	PMO	Monooxygenase subunit B protein [PF04744.12]	0
MAG_38_Methylomirabilis_sp_contig_5291_3	91	MAG_38_Methylomirabilis_sp_contig_8618_1	MAG_38_Methylomirabilis_sp	contig_8618	1	33	845	1	C	K10946	methane/ammonia monooxygenase subunit C	PMO	Ammonia monooxygenase/methane monooxygenase, subunit C [PF04896.12]	0
MAG_38_Methylomirabilis_sp_contig_6499_9	2182	MAG_38_Methylomirabilis_sp_contig_200259_1	MAG_38_Methylomirabilis_sp	contig_200259	1	93	2126	1	C	K12137	hydrogenase-4 component B [EC:1.-.-.-]	NDH-1_2	Proton-conducting membrane transporter [PF00361.20]	0
MAG_38_Methylomirabilis_sp_contig_6499_11	2184	MAG_38_Methylomirabilis_sp_contig_200259_3	MAG_38_Methylomirabilis_sp	contig_200259	3	3095	3754	1	C	K12140	hydrogenase-4 component E [EC:1.-.-.-]	NDH-1_2		0
MAG_38_Methylomirabilis_sp_contig_6914_1	2185	MAG_38_Methylomirabilis_sp_contig_200259_4	MAG_38_Methylomirabilis_sp	contig_200259	4	3751	5211	1	C	K12141	hydrogenase-4 component F [EC:1.-.-.-]	NDH-1_2	Proton-conducting membrane transporter [PF00361.20]	0
MAG_38_Methylomirabilis_sp_contig_8618_7	1403	MAG_38_Methylomirabilis_sp_contig_90633_20	MAG_38_Methylomirabilis_sp	contig_90633	20	21373	23019	1	C	K15864	nitrite reductase (NO-forming) / hydroxylamine reductase [EC:1.7.2.1 1.7.99.1]	nirS	Cytochrome D1 heme domain [PF02239.16]; Cytochrome C oxidase, cbb3-type, subunit III [PF13442.6]	1
MAG_38_Methylomirabilis_sp_contig_5291_4	1602	MAG_38_Methylomirabilis_sp_contig_116711_5	MAG_38_Methylomirabilis_sp	contig_116711	5	7142	8971	1	C	K23995	lanthanide-dependent methanol dehydrogenase [EC:1.1.2.10]	MDH	PQQ-like domain [PF13360.6]; PQQ enzyme repeat [PF01011.21]	0
MAG_38_Methylomirabilis_sp_contig_5326_4	55	MAG_38_Methylomirabilis_sp_contig_8084_2	MAG_38_Methylomirabilis_sp	contig_8084	2	1310	3403	1	D			FDH (b)	Respiratory-chain NADH dehydrogenase 51 Kd subunit [PF01512.17]; NADH-ubiquinone oxidoreductase-F iron-sulfur binding region [PF10589.9]; Thioredoxin-like [2Fe-2S] ferredoxin [PF01257.19]	0
MAG_38_Methylomirabilis_sp_contig_5326_6	1818	MAG_38_Methylomirabilis_sp_contig_132129_1	MAG_38_Methylomirabilis_sp	contig_132129	1	1	336	-1	D			NDH-1_1	NADH-ubiquinone/plastoquinone oxidoreductase chain 6 [PF00499.20]	0
MAG_38_Methylomirabilis_sp_contig_6499_3	240	MAG_38_Methylomirabilis_sp_contig_15775_19	MAG_38_Methylomirabilis_sp	contig_15775	19	17900	18361	1	D			NDH-1_2	Respiratory-chain NADH dehydrogenase, 30 Kd subunit [PF00329.19]	0
MAG_38_Methylomirabilis_sp_contig_6499_4	2120	MAG_38_Methylomirabilis_sp_contig_193538_1	MAG_38_Methylomirabilis_sp	contig_193538	1	1	102	1	D			NDH-1_2	NADH-ubiquinone/plastoquinone oxidoreductase chain 6 [PF00499.20]	0
MAG_38_Methylomirabilis_sp_contig_6499_10	2183	MAG_38_Methylomirabilis_sp_contig_200259_2	MAG_38_Methylomirabilis_sp	contig_200259	2	2133	3077	1	D			NDH-1_2	NADH dehydrogenase [PF00146.21]	0
MAG_38_Methylomirabilis_sp_contig_6914_2	2186	MAG_38_Methylomirabilis_sp_contig_200259_5	MAG_38_Methylomirabilis_sp	contig_200259	5	5294	6787	1	D			NDH-1_2	Respiratory-chain NADH dehydrogenase, 49 Kd subunit [PF00346.19]; Respiratory-chain NADH dehydrogenase, 30 Kd subunit [PF00329.19]	0
MAG_38_Methylomirabilis_sp_contig_6914_3	2332	MAG_38_Methylomirabilis_sp_contig_266783_1	MAG_38_Methylomirabilis_sp	contig_266783	1	158	676	-1	D			NDH-1_2	NADH ubiquinone oxidoreductase, 20 Kd subunit [PF01058.22]	0
MAG_38_Methylomirabilis_sp_contig_6914_4	852	MAG_38_Methylomirabilis_sp_contig_33823_31	MAG_38_Methylomirabilis_sp	contig_33823	31	33572	35221	1	D			NDH-1_2	2Fe-2S iron-sulfur cluster binding domain [PF13510.6]; Molybdopterin oxidoreductase [PF00384.22]; NADH-ubiquinone oxidoreductase-G iron-sulfur binding region [PF10588.9]; 4Fe-4S dicluster domain [PF12838.7]; Molybdopterin oxidoreductase Fe4S4 domain [PF04879.16]	0
MAG_38_Methylomirabilis_sp_contig_6977_3	328	MAG_38_Methylomirabilis_sp_contig_20126_15	MAG_38_Methylomirabilis_sp	contig_20126	15	11943	12686	-1	E			SDH		0
MAG_38_Methylomirabilis_sp_contig_6977_4	329	MAG_38_Methylomirabilis_sp_contig_20126_16	MAG_38_Methylomirabilis_sp	contig_20126	16	12729	13013	-1	E			SDH		0
MAG_38_Methylomirabilis_sp_contig_6977_5	1590	MAG_38_Methylomirabilis_sp_contig_112714_6	MAG_38_Methylomirabilis_sp	contig_112714	6	5875	8601	-1	D			Rieske Cyt bc octaheme	Cytochrome c [PF00034.21]	8
MAG_38_Methylomirabilis_sp_contig_6977_6	1591	MAG_38_Methylomirabilis_sp_contig_112714_7	MAG_38_Methylomirabilis_sp	contig_112714	7	8623	9432	-1	D			Rieske Cyt bc octaheme	Cytochrome b(C-terminal)/b6/petD [PF00032.17]	0
MAG_38_Methylomirabilis_sp_contig_6977_7	1592	MAG_38_Methylomirabilis_sp_contig_112714_8	MAG_38_Methylomirabilis_sp	contig_112714	8	9569	10339	-1	D			Rieske Cyt bc octaheme	Cytochrome b/b6/petB [PF00033.19]; Cytochrome b(N-terminal)/b6/petB [PF13631.6]	0
MAG_38_Methylomirabilis_sp_contig_6977_9	1300	MAG_38_Methylomirabilis_sp_contig_89186_30	MAG_38_Methylomirabilis_sp	contig_89186	30	29902	30351	1	D			Rieske Cyt bc nonheme	Rieske [2Fe-2S] domain [PF00355.26]; Cytochrome B6-F complex Fe-S subunit [PF08802.10]	0
MAG_38_Methylomirabilis_sp_contig_8084_1	1302	MAG_38_Methylomirabilis_sp_contig_89186_32	MAG_38_Methylomirabilis_sp	contig_89186	32	31423	32739	1	D			Rieske Cyt bc nonheme	Cytochrome c3 [PF14537.6]; Class III cytochrome C family [PF02085.16]; Cytochrome c554 and c-prime [PF13435.6]	9
MAG_38_Methylomirabilis_sp_contig_8084_3	2003	MAG_38_Methylomirabilis_sp_contig_177937_19	MAG_38_Methylomirabilis_sp	contig_177937	19	19326	21062	1	D			Cyt c ox (coxA)	Cytochrome C and Quinol oxidase polypeptide I [PF00115.20]	0
MAG_38_Methylomirabilis_sp_contig_8618_1	984	MAG_38_Methylomirabilis_sp_contig_57558_1	MAG_38_Methylomirabilis_sp	contig_57558	1	3	128	-1	E			?		1
MAG_38_Methylomirabilis_sp_contig_8618_2	985	MAG_38_Methylomirabilis_sp_contig_57558_2	MAG_38_Methylomirabilis_sp	contig_57558	2	153	734	-1	E			?		0
MAG_38_Methylomirabilis_sp_contig_8618_4	987	MAG_38_Methylomirabilis_sp_contig_57558_4	MAG_38_Methylomirabilis_sp	contig_57558	4	4116	4280	-1	E			?		0
MAG_38_Methylomirabilis_sp_contig_8618_9	703	MAG_38_Methylomirabilis_sp_contig_23443_2	MAG_38_Methylomirabilis_sp	contig_23443	2	1481	1624	-1	E			?		0
MAG_38_Methylomirabilis_sp_contig_9268_4	1280	MAG_38_Methylomirabilis_sp_contig_89186_10	MAG_38_Methylomirabilis_sp	contig_89186	10	6752	8176	-1	D			sNOR	Cytochrome C and Quinol oxidase polypeptide I [PF00115.20]	0
MAG_38_Methylomirabilis_sp_contig_9268_5	1281	MAG_38_Methylomirabilis_sp_contig_89186_11	MAG_38_Methylomirabilis_sp	contig_89186	11	8189	8746	-1	D			sNOR	Cytochrome C oxidase subunit II, periplasmic domain [PF00116.20]	0
MAG_38_Methylomirabilis_sp_contig_9268_6	1384	MAG_38_Methylomirabilis_sp_contig_89980_10	MAG_38_Methylomirabilis_sp	contig_89980	10	5826	6008	1	E			gNOR		0
MAG_38_Methylomirabilis_sp_contig_9268_7	99	MAG_38_Methylomirabilis_sp_contig_10748_9	MAG_38_Methylomirabilis_sp	contig_10748	9	11049	11786	-1	D			gNOR	Cytochrome C and Quinol oxidase polypeptide I [PF00115.20]	0
MAG_38_Methylomirabilis_sp_contig_10748_9	1911	MAG_38_Methylomirabilis_sp_contig_170691_11	MAG_38_Methylomirabilis_sp	contig_170691	11	12296	12484	-1	D			ATPase	ATP synthase subunit C [PF00137.21]	0
MAG_38_Methylomirabilis_sp_contig_11345_8	2416	MAG_38_Methylomirabilis_sp_contig_306509_8	MAG_38_Methylomirabilis_sp	contig_306509	8	8045	8959	-1	C	K01491	methylenetetrahydrofolate dehydrogenase (NADP+) / methenyltetrahydrofolate cyclohydrolase [EC:1.5.1.5 3.5.4.9]	folD (H4F)	Tetrahydrofolate dehydrogenase/cyclohydrolase, NAD(P)-binding domain [PF02882.19]; Tetrahydrofolate dehydrogenase/cyclohydrolase, catalytic domain [PF00763.23]	0
MAG_38_Methylomirabilis_sp_contig_11345_9	532	MAG_38_Methylomirabilis_sp_contig_22169_25	MAG_38_Methylomirabilis_sp	contig_22169	25	22130	24856	1	C	K00362,K00363,K00363	nitrite reductase (NADH) large subunit [EC:1.7.1.15]; nitrite reductase (NADH) small subunit [EC:1.7.1.15]; nitrite reductase (NADH) small subunit [EC:1.7.1.15]	nirBD	Pyridine nucleotide-disulphide oxidoreductase [PF07992.14]; Nitrite and sulphite reductase 4Fe-4S domain [PF01077.22]; Rieske-like [2Fe-2S] domain [PF13806.6]; Rubredoxin NAD+ reductase C-terminal domain [PF18267.1]; Rieske [2Fe-2S] domain [PF00355.26]; BFD-like [2Fe-2S] binding domain [PF04324.15]; Nitrite/Sulfite reductase ferredoxin-like half domain [PF03460.17]; Pyridine nucleotide-disulphide…	0
MAG_38_Methylomirabilis_sp_contig_11345_10	2019	MAG_38_Methylomirabilis_sp_contig_178071_2	MAG_38_Methylomirabilis_sp	contig_178071	2	139	1650	-1	C	K10535,K10535	hydroxylamine dehydrogenase [EC:1.7.2.6]; hydroxylamine dehydrogenase [EC:1.7.2.6]	hao		Seven times multi-haem cytochrome CxxCH [PF13447.6]; Cytochrome c3 [PF14537.6]; Cytochrome c7 and related cytochrome c [PF14522.6]; Class III cytochrome C family [PF02085.16]; Cytochrome c554 and c-prime [PF13435.6]				8
MAG_38_Methylomirabilis_sp_contig_11345_11	#N/A
MAG_38_Methylomirabilis_sp_contig_11345_12	#N/A
MAG_38_Methylomirabilis_sp_contig_11345_13	#N/A
MAG_38_Methylomirabilis_sp_contig_11345_14	#N/A
MAG_38_Methylomirabilis_sp_contig_11345_15	#N/A
MAG_38_Methylomirabilis_sp_contig_11345_16	#N/A
MAG_38_Methylomirabilis_sp_contig_11345_17	#N/A
MAG_38_Methylomirabilis_sp_contig_11345_18	#N/A
MAG_38_Methylomirabilis_sp_contig_11345_19	#N/A
MAG_38_Methylomirabilis_sp_contig_11345_20	#N/A
MAG_38_Methylomirabilis_sp_contig_11345_21	#N/A
MAG_38_Methylomirabilis_sp_contig_11345_22	#N/A
MAG_38_Methylomirabilis_sp_contig_11345_23	#N/A
MAG_38_Methylomirabilis_sp_contig_11345_24	#N/A
MAG_38_Methylomirabilis_sp_contig_11345_25	#N/A
MAG_38_Methylomirabilis_sp_contig_11345_26	#N/A
MAG_38_Methylomirabilis_sp_contig_11345_27	#N/A
MAG_38_Methylomirabilis_sp_contig_11345_28	#N/A
MAG_38_Methylomirabilis_sp_contig_11345_29	#N/A
MAG_38_Methylomirabilis_sp_contig_11345_30	#N/A
MAG_38_Methylomirabilis_sp_contig_11345_31	#N/A
MAG_38_Methylomirabilis_sp_contig_11345_32	#N/A
MAG_38_Methylomirabilis_sp_contig_11345_33	#N/A
MAG_38_Methylomirabilis_sp_contig_11345_34	#N/A
MAG_38_Methylomirabilis_sp_contig_11345_35	#N/A
MAG_38_Methylomirabilis_sp_contig_11345_36	#N/A
MAG_38_Methylomirabilis_sp_contig_11345_37	#N/A
MAG_38_Methylomirabilis_sp_contig_11345_38	#N/A
MAG_38_Methylomirabilis_sp_contig_11345_39	#N/A
MAG_38_Methylomirabilis_sp_contig_11345_40	#N/A
MAG_38_Methylomirabilis_sp_contig_11345_41	#N/A
MAG_38_Methylomirabilis_sp_contig_11345_42	#N/A
MAG_38_Methylomirabilis_sp_contig_11345_43	#N/A
MAG_38_Methylomirabilis_sp_contig_11345_44	#N/A
MAG_38_Methylomirabilis_sp_contig_11345_45	#N/A
MAG_38_Methylomirabilis_sp_contig_11345_46	#N/A
MAG_38_Methylomirabilis_sp_contig_11345_47	#N/A
MAG_38_Methylomirabilis_sp_contig_11345_48	#N/A
MAG_38_Methylomirabilis_sp_contig_11345_49	#N/A
MAG_38_Methylomirabilis_sp_contig_11345_50	#N/A
MAG_38_Methylomirabilis_sp_contig_11345_51	#N/A
MAG_38_Methylomirabilis_sp_contig_11345_52	#N/A
MAG_38_Methylomirabilis_sp_contig_11345_53	#N/A
MAG_38_Methylomirabilis_sp_contig_11345_54	#N/A
MAG_38_Methylomirabilis_sp_contig_11345_55	#N/A
MAG_38_Methylomirabilis_sp_contig_11345_56	#N/A
MAG_38_Methylomirabilis_sp_contig_11345_57	#N/A
MAG_38_Methylomirabilis_sp_contig_11345_58	#N/A
MAG_38_Methylomirabilis_sp_contig_11345_59	#N/A
MAG_38_Methylomirabilis_sp_contig_11345_60	#N/A
MAG_38_Methylomirabilis_sp_contig_11345_61	#N/A
MAG_38_Methylomirabilis_sp_contig_11345_62	#N/A
MAG_38_Methylomirabilis_sp_contig_13303_1	#N/A
MAG_38_Methylomirabilis_sp_contig_13303_2	#N/A
MAG_38_Methylomirabilis_sp_contig_13303_3	#N/A
MAG_38_Methylomirabilis_sp_contig_13303_4	#N/A
MAG_38_Methylomirabilis_sp_contig_13303_5	#N/A
MAG_38_Methylomirabilis_sp_contig_13303_6	#N/A
MAG_38_Methylomirabilis_sp_contig_13303_7	#N/A
MAG_38_Methylomirabilis_sp_contig_13303_8	#N/A
MAG_38_Methylomirabilis_sp_contig_13303_9	#N/A
MAG_38_Methylomirabilis_sp_contig_13303_10	#N/A
MAG_38_Methylomirabilis_sp_contig_13303_11	#N/A
MAG_38_Methylomirabilis_sp_contig_13303_12	#N/A
MAG_38_Methylomirabilis_sp_contig_13303_13	#N/A
MAG_38_Methylomirabilis_sp_contig_13303_14	#N/A
MAG_38_Methylomirabilis_sp_contig_13303_15	#N/A
MAG_38_Methylomirabilis_sp_contig_13303_16	#N/A
MAG_38_Methylomirabilis_sp_contig_13303_17	#N/A
MAG_38_Methylomirabilis_sp_contig_13303_18	#N/A
MAG_38_Methylomirabilis_sp_contig_13575_1	#N/A
MAG_38_Methylomirabilis_sp_contig_13575_2	#N/A
MAG_38_Methylomirabilis_sp_contig_13575_3	#N/A
MAG_38_Methylomirabilis_sp_contig_13575_4	#N/A
MAG_38_Methylomirabilis_sp_contig_13575_5	#N/A
MAG_38_Methylomirabilis_sp_contig_13575_6	#N/A
MAG_38_Methylomirabilis_sp_contig_13575_7	#N/A
MAG_38_Methylomirabilis_sp_contig_13575_8	#N/A
MAG_38_Methylomirabilis_sp_contig_13575_9	#N/A
MAG_38_Methylomirabilis_sp_contig_13575_10	#N/A
MAG_38_Methylomirabilis_sp_contig_13575_11	#N/A
MAG_38_Methylomirabilis_sp_contig_13575_12	#N/A
MAG_38_Methylomirabilis_sp_contig_13575_13	#N/A
MAG_38_Methylomirabilis_sp_contig_13575_14	#N/A
MAG_38_Methylomirabilis_sp_contig_13575_15	#N/A
MAG_38_Methylomirabilis_sp_contig_13575_16	#N/A
MAG_38_Methylomirabilis_sp_contig_13575_17	#N/A
MAG_38_Methylomirabilis_sp_contig_13575_18	#N/A
MAG_38_Methylomirabilis_sp_contig_13575_19	#N/A
MAG_38_Methylomirabilis_sp_contig_13575_20	#N/A
MAG_38_Methylomirabilis_sp_contig_13575_21	#N/A
MAG_38_Methylomirabilis_sp_contig_13575_22	#N/A
MAG_38_Methylomirabilis_sp_contig_13575_23	#N/A
MAG_38_Methylomirabilis_sp_contig_13575_24	#N/A
MAG_38_Methylomirabilis_sp_contig_13575_25	#N/A
MAG_38_Methylomirabilis_sp_contig_13575_26	#N/A
MAG_38_Methylomirabilis_sp_contig_13575_27	#N/A
MAG_38_Methylomirabilis_sp_contig_13575_28	#N/A
MAG_38_Methylomirabilis_sp_contig_13575_29	#N/A
MAG_38_Methylomirabilis_sp_contig_13575_30	#N/A
MAG_38_Methylomirabilis_sp_contig_13575_31	#N/A
MAG_38_Methylomirabilis_sp_contig_13575_32	#N/A
MAG_38_Methylomirabilis_sp_contig_14057_1	#N/A
MAG_38_Methylomirabilis_sp_contig_14057_2	#N/A
MAG_38_Methylomirabilis_sp_contig_14057_3	#N/A
MAG_38_Methylomirabilis_sp_contig_14057_4	#N/A
MAG_38_Methylomirabilis_sp_contig_14057_5	#N/A
MAG_38_Methylomirabilis_sp_contig_14060_1	#N/A
MAG_38_Methylomirabilis_sp_contig_14060_2	#N/A
MAG_38_Methylomirabilis_sp_contig_14060_3	#N/A
MAG_38_Methylomirabilis_sp_contig_14060_4	#N/A
MAG_38_Methylomirabilis_sp_contig_14060_5	#N/A
MAG_38_Methylomirabilis_sp_contig_14060_6	#N/A
MAG_38_Methylomirabilis_sp_contig_14060_7	#N/A
MAG_38_Methylomirabilis_sp_contig_14060_8	#N/A
MAG_38_Methylomirabilis_sp_contig_14060_9	#N/A
MAG_38_Methylomirabilis_sp_contig_14060_10	#N/A
MAG_38_Methylomirabilis_sp_contig_14060_11	#N/A
MAG_38_Methylomirabilis_sp_contig_14060_12	#N/A
MAG_38_Methylomirabilis_sp_contig_14060_13	#N/A
MAG_38_Methylomirabilis_sp_contig_14060_14	#N/A
MAG_38_Methylomirabilis_sp_contig_14060_15	#N/A
MAG_38_Methylomirabilis_sp_contig_14060_16	#N/A
MAG_38_Methylomirabilis_sp_contig_14060_17	#N/A
MAG_38_Methylomirabilis_sp_contig_15775_1	#N/A
MAG_38_Methylomirabilis_sp_contig_15775_7	#N/A
MAG_38_Methylomirabilis_sp_contig_15775_8	#N/A
MAG_38_Methylomirabilis_sp_contig_15775_9	#N/A
MAG_38_Methylomirabilis_sp_contig_15775_10	#N/A
MAG_38_Methylomirabilis_sp_contig_15775_11	#N/A
MAG_38_Methylomirabilis_sp_contig_15775_12	#N/A
MAG_38_Methylomirabilis_sp_contig_15775_13	#N/A
MAG_38_Methylomirabilis_sp_contig_15775_14	#N/A
MAG_38_Methylomirabilis_sp_contig_15775_15	#N/A
MAG_38_Methylomirabilis_sp_contig_15775_16	#N/A
MAG_38_Methylomirabilis_sp_contig_15775_17	#N/A
MAG_38_Methylomirabilis_sp_contig_15775_18	#N/A
MAG_38_Methylomirabilis_sp_contig_15775_19	#N/A
MAG_38_Methylomirabilis_sp_contig_16755_1	#N/A
MAG_38_Methylomirabilis_sp_contig_16755_2	#N/A
MAG_38_Methylomirabilis_sp_contig_16755_3	#N/A
MAG_38_Methylomirabilis_sp_contig_16755_4	#N/A
MAG_38_Methylomirabilis_sp_contig_16755_5	#N/A
MAG_38_Methylomirabilis_sp_contig_16755_6	#N/A
MAG_38_Methylomirabilis_sp_contig_16755_7	#N/A
MAG_38_Methylomirabilis_sp_contig_16755_8	#N/A
MAG_38_Methylomirabilis_sp_contig_16755_9	#N/A
MAG_38_Methylomirabilis_sp_contig_17260_1	#N/A
MAG_38_Methylomirabilis_sp_contig_17260_2	#N/A
MAG_38_Methylomirabilis_sp_contig_17260_3	#N/A
MAG_38_Methylomirabilis_sp_contig_17260_4	#N/A
MAG_38_Methylomirabilis_sp_contig_17260_5	#N/A
MAG_38_Methylomirabilis_sp_contig_17260_6	#N/A
MAG_38_Methylomirabilis_sp_contig_17260_7	#N/A
MAG_38_Methylomirabilis_sp_contig_17260_8	#N/A
MAG_38_Methylomirabilis_sp_contig_17260_9	#N/A
MAG_38_Methylomirabilis_sp_contig_17260_10	#N/A
MAG_38_Methylomirabilis_sp_contig_17260_11	#N/A
MAG_38_Methylomirabilis_sp_contig_17260_12	#N/A
MAG_38_Methylomirabilis_sp_contig_17260_13	#N/A
MAG_38_Methylomirabilis_sp_contig_17260_14	#N/A
MAG_38_Methylomirabilis_sp_contig_17260_15	#N/A
MAG_38_Methylomirabilis_sp_contig_17260_16	#N/A
MAG_38_Methylomirabilis_sp_contig_17260_17	#N/A
MAG_38_Methylomirabilis_sp_contig_17260_18	#N/A
MAG_38_Methylomirabilis_sp_contig_17260_19	#N/A
MAG_38_Methylomirabilis_sp_contig_17260_20	#N/A
MAG_38_Methylomirabilis_sp_contig_17260_21	#N/A
MAG_38_Methylomirabilis_sp_contig_17260_22	#N/A
MAG_38_Methylomirabilis_sp_contig_17260_23	#N/A
MAG_38_Methylomirabilis_sp_contig_17260_24	#N/A
MAG_38_Methylomirabilis_sp_contig_17260_25	#N/A
MAG_38_Methylomirabilis_sp_contig_17260_26	#N/A
MAG_38_Methylomirabilis_sp_contig_17260_27	#N/A
MAG_38_Methylomirabilis_sp_contig_17260_28	#N/A
MAG_38_Methylomirabilis_sp_contig_17260_29	#N/A
MAG_38_Methylomirabilis_sp_contig_17260_30	#N/A
MAG_38_Methylomirabilis_sp_contig_17260_31	#N/A
MAG_38_Methylomirabilis_sp_contig_17260_32	#N/A
MAG_38_Methylomirabilis_sp_contig_17260_33	#N/A
MAG_38_Methylomirabilis_sp_contig_17260_34	#N/A
MAG_38_Methylomirabilis_sp_contig_17260_35	#N/A
MAG_38_Methylomirabilis_sp_contig_17260_36	#N/A
MAG_38_Methylomirabilis_sp_contig_17260_37	#N/A
MAG_38_Methylomirabilis_sp_contig_17260_38	#N/A
MAG_38_Methylomirabilis_sp_contig_17260_39	#N/A
MAG_38_Methylomirabilis_sp_contig_17260_40	#N/A
MAG_38_Methylomirabilis_sp_contig_17260_41	#N/A
MAG_38_Methylomirabilis_sp_contig_17260_42	#N/A
MAG_38_Methylomirabilis_sp_contig_17260_43	#N/A
MAG_38_Methylomirabilis_sp_contig_17260_44	#N/A
MAG_38_Methylomirabilis_sp_contig_17260_45	#N/A
MAG_38_Methylomirabilis_sp_contig_17260_46	#N/A
MAG_38_Methylomirabilis_sp_contig_17260_47	#N/A
MAG_38_Methylomirabilis_sp_contig_17260_48	#N/A
MAG_38_Methylomirabilis_sp_contig_17260_49	#N/A
MAG_38_Methylomirabilis_sp_contig_17260_50	#N/A
MAG_38_Methylomirabilis_sp_contig_17260_51	#N/A
MAG_38_Methylomirabilis_sp_contig_17260_52	#N/A
MAG_38_Methylomirabilis_sp_contig_17260_53	#N/A
MAG_38_Methylomirabilis_sp_contig_17260_54	#N/A
MAG_38_Methylomirabilis_sp_contig_17260_55	#N/A
MAG_38_Methylomirabilis_sp_contig_17626_1	#N/A
MAG_38_Methylomirabilis_sp_contig_17626_2	#N/A
MAG_38_Methylomirabilis_sp_contig_17626_3	#N/A
MAG_38_Methylomirabilis_sp_contig_17626_4	#N/A
MAG_38_Methylomirabilis_sp_contig_17626_5	#N/A
MAG_38_Methylomirabilis_sp_contig_17626_6	#N/A
MAG_38_Methylomirabilis_sp_contig_20079_1	#N/A
MAG_38_Methylomirabilis_sp_contig_20079_2	#N/A
MAG_38_Methylomirabilis_sp_contig_20079_3	#N/A
MAG_38_Methylomirabilis_sp_contig_20126_1	#N/A
MAG_38_Methylomirabilis_sp_contig_20126_2	#N/A
MAG_38_Methylomirabilis_sp_contig_20126_3	#N/A
MAG_38_Methylomirabilis_sp_contig_20126_4	#N/A
MAG_38_Methylomirabilis_sp_contig_20126_5	#N/A
MAG_38_Methylomirabilis_sp_contig_20126_6	#N/A
MAG_38_Methylomirabilis_sp_contig_20126_7	#N/A
MAG_38_Methylomirabilis_sp_contig_20126_8	#N/A
MAG_38_Methylomirabilis_sp_contig_20126_9	#N/A
MAG_38_Methylomirabilis_sp_contig_20126_10	#N/A
MAG_38_Methylomirabilis_sp_contig_20126_11	#N/A
MAG_38_Methylomirabilis_sp_contig_20126_12	#N/A
MAG_38_Methylomirabilis_sp_contig_20126_13	#N/A
MAG_38_Methylomirabilis_sp_contig_20126_14	#N/A
MAG_38_Methylomirabilis_sp_contig_20126_15	#N/A
MAG_38_Methylomirabilis_sp_contig_20126_16	#N/A
MAG_38_Methylomirabilis_sp_contig_20126_17	#N/A
MAG_38_Methylomirabilis_sp_contig_20126_18	#N/A
MAG_38_Methylomirabilis_sp_contig_20126_19	#N/A
MAG_38_Methylomirabilis_sp_contig_20126_20	#N/A
MAG_38_Methylomirabilis_sp_contig_20126_21	#N/A
MAG_38_Methylomirabilis_sp_contig_20126_22	#N/A
MAG_38_Methylomirabilis_sp_contig_20126_23	#N/A
MAG_38_Methylomirabilis_sp_contig_20126_24	#N/A
MAG_38_Methylomirabilis_sp_contig_20126_25	#N/A
MAG_38_Methylomirabilis_sp_contig_20126_26	#N/A
MAG_38_Methylomirabilis_sp_contig_20126_27	#N/A
MAG_38_Methylomirabilis_sp_contig_20126_28	#N/A
MAG_38_Methylomirabilis_sp_contig_20126_29	#N/A
MAG_38_Methylomirabilis_sp_contig_20126_30	#N/A
MAG_38_Methylomirabilis_sp_contig_20126_31	#N/A
MAG_38_Methylomirabilis_sp_contig_20126_32	#N/A
MAG_38_Methylomirabilis_sp_contig_20126_33	#N/A
MAG_38_Methylomirabilis_sp_contig_20126_34	#N/A
MAG_38_Methylomirabilis_sp_contig_20126_35	#N/A
MAG_38_Methylomirabilis_sp_contig_20126_36	#N/A
MAG_38_Methylomirabilis_sp_contig_20126_37	#N/A
MAG_38_Methylomirabilis_sp_contig_20126_38	#N/A
MAG_38_Methylomirabilis_sp_contig_20126_39	#N/A
MAG_38_Methylomirabilis_sp_contig_20126_40	#N/A
MAG_38_Methylomirabilis_sp_contig_20126_41	#N/A
MAG_38_Methylomirabilis_sp_contig_20126_42	#N/A
MAG_38_Methylomirabilis_sp_contig_20548_1	#N/A
MAG_38_Methylomirabilis_sp_contig_20548_2	#N/A
MAG_38_Methylomirabilis_sp_contig_20548_3	#N/A
MAG_38_Methylomirabilis_sp_contig_20548_4	#N/A
MAG_38_Methylomirabilis_sp_contig_20870_1	#N/A
MAG_38_Methylomirabilis_sp_contig_20870_2	#N/A
MAG_38_Methylomirabilis_sp_contig_20870_3	#N/A
MAG_38_Methylomirabilis_sp_contig_20870_4	#N/A
MAG_38_Methylomirabilis_sp_contig_20870_5	#N/A
MAG_38_Methylomirabilis_sp_contig_20870_6	#N/A
MAG_38_Methylomirabilis_sp_contig_20870_7	#N/A
MAG_38_Methylomirabilis_sp_contig_20870_8	#N/A
MAG_38_Methylomirabilis_sp_contig_21291_1	#N/A
MAG_38_Methylomirabilis_sp_contig_21291_2	#N/A
MAG_38_Methylomirabilis_sp_contig_21291_3	#N/A
MAG_38_Methylomirabilis_sp_contig_21291_4	#N/A
MAG_38_Methylomirabilis_sp_contig_21291_5	#N/A
MAG_38_Methylomirabilis_sp_contig_21291_6	#N/A
MAG_38_Methylomirabilis_sp_contig_21291_7	#N/A
MAG_38_Methylomirabilis_sp_contig_21291_8	#N/A
MAG_38_Methylomirabilis_sp_contig_21291_9	#N/A
MAG_38_Methylomirabilis_sp_contig_21291_10	#N/A
MAG_38_Methylomirabilis_sp_contig_21291_11	#N/A
MAG_38_Methylomirabilis_sp_contig_21291_12	#N/A
MAG_38_Methylomirabilis_sp_contig_21291_13	#N/A
MAG_38_Methylomirabilis_sp_contig_21291_14	#N/A
MAG_38_Methylomirabilis_sp_contig_21291_15	#N/A
MAG_38_Methylomirabilis_sp_contig_21291_16	#N/A
MAG_38_Methylomirabilis_sp_contig_21291_17	#N/A
MAG_38_Methylomirabilis_sp_contig_21291_18	#N/A
MAG_38_Methylomirabilis_sp_contig_21291_19	#N/A
MAG_38_Methylomirabilis_sp_contig_21291_20	#N/A
MAG_38_Methylomirabilis_sp_contig_21291_21	#N/A
MAG_38_Methylomirabilis_sp_contig_21291_22	#N/A
MAG_38_Methylomirabilis_sp_contig_21291_23	#N/A
MAG_38_Methylomirabilis_sp_contig_21291_24	#N/A
MAG_38_Methylomirabilis_sp_contig_21291_25	#N/A
MAG_38_Methylomirabilis_sp_contig_21291_26	#N/A
MAG_38_Methylomirabilis_sp_contig_21291_27	#N/A
MAG_38_Methylomirabilis_sp_contig_21291_28	#N/A
MAG_38_Methylomirabilis_sp_contig_21291_29	#N/A
MAG_38_Methylomirabilis_sp_contig_21291_30	#N/A
MAG_38_Methylomirabilis_sp_contig_21625_1	#N/A
MAG_38_Methylomirabilis_sp_contig_21625_2	#N/A
MAG_38_Methylomirabilis_sp_contig_21625_3	#N/A
MAG_38_Methylomirabilis_sp_contig_21625_4	#N/A
MAG_38_Methylomirabilis_sp_contig_21625_5	#N/A
MAG_38_Methylomirabilis_sp_contig_21625_6	#N/A
MAG_38_Methylomirabilis_sp_contig_21713_1	#N/A
MAG_38_Methylomirabilis_sp_contig_21713_2	#N/A
MAG_38_Methylomirabilis_sp_contig_21713_3	#N/A
MAG_38_Methylomirabilis_sp_contig_21761_1	#N/A
MAG_38_Methylomirabilis_sp_contig_21761_2	#N/A
MAG_38_Methylomirabilis_sp_contig_21761_3	#N/A
MAG_38_Methylomirabilis_sp_contig_21761_4	#N/A
MAG_38_Methylomirabilis_sp_contig_21761_5	#N/A
MAG_38_Methylomirabilis_sp_contig_21761_6	#N/A
MAG_38_Methylomirabilis_sp_contig_21761_7	#N/A
MAG_38_Methylomirabilis_sp_contig_21904_1	#N/A
MAG_38_Methylomirabilis_sp_contig_21904_2	#N/A
MAG_38_Methylomirabilis_sp_contig_21904_3	#N/A
MAG_38_Methylomirabilis_sp_contig_21904_4	#N/A
MAG_38_Methylomirabilis_sp_contig_21904_5	#N/A
MAG_38_Methylomirabilis_sp_contig_21904_6	#N/A
MAG_38_Methylomirabilis_sp_contig_21904_7	#N/A
MAG_38_Methylomirabilis_sp_contig_21904_8	#N/A
MAG_38_Methylomirabilis_sp_contig_21963_6	#N/A
MAG_38_Methylomirabilis_sp_contig_21963_8	#N/A
MAG_38_Methylomirabilis_sp_contig_21963_9	#N/A
MAG_38_Methylomirabilis_sp_contig_21963_10	#N/A
MAG_38_Methylomirabilis_sp_contig_21963_13	#N/A
MAG_38_Methylomirabilis_sp_contig_21963_14	#N/A
MAG_38_Methylomirabilis_sp_contig_21963_15	#N/A
MAG_38_Methylomirabilis_sp_contig_21963_16	#N/A
MAG_38_Methylomirabilis_sp_contig_21963_17	#N/A
MAG_38_Methylomirabilis_sp_contig_21963_18	#N/A
MAG_38_Methylomirabilis_sp_contig_21963_19	#N/A
MAG_38_Methylomirabilis_sp_contig_21963_20	#N/A
MAG_38_Methylomirabilis_sp_contig_21963_21	#N/A
MAG_38_Methylomirabilis_sp_contig_21963_22	#N/A
MAG_38_Methylomirabilis_sp_contig_21963_23	#N/A
MAG_38_Methylomirabilis_sp_contig_21963_24	#N/A
MAG_38_Methylomirabilis_sp_contig_21963_25	#N/A
MAG_38_Methylomirabilis_sp_contig_21963_26	#N/A
MAG_38_Methylomirabilis_sp_contig_21963_27	#N/A
MAG_38_Methylomirabilis_sp_contig_21963_28	#N/A
MAG_38_Methylomirabilis_sp_contig_21963_29	#N/A
MAG_38_Methylomirabilis_sp_contig_21963_30	#N/A
MAG_38_Methylomirabilis_sp_contig_21963_31	#N/A
MAG_38_Methylomirabilis_sp_contig_21963_32	#N/A
MAG_38_Methylomirabilis_sp_contig_21963_33	#N/A
MAG_38_Methylomirabilis_sp_contig_21963_34	#N/A
MAG_38_Methylomirabilis_sp_contig_21963_35	#N/A
MAG_38_Methylomirabilis_sp_contig_21963_36	#N/A
MAG_38_Methylomirabilis_sp_contig_21963_37	#N/A
MAG_38_Methylomirabilis_sp_contig_21963_38	#N/A
MAG_38_Methylomirabilis_sp_contig_21963_39	#N/A
MAG_38_Methylomirabilis_sp_contig_21963_40	#N/A
MAG_38_Methylomirabilis_sp_contig_21963_41	#N/A
MAG_38_Methylomirabilis_sp_contig_21963_42	#N/A
MAG_38_Methylomirabilis_sp_contig_21963_43	#N/A
MAG_38_Methylomirabilis_sp_contig_21963_44	#N/A
MAG_38_Methylomirabilis_sp_contig_21963_45	#N/A
MAG_38_Methylomirabilis_sp_contig_21963_46	#N/A
MAG_38_Methylomirabilis_sp_contig_21963_47	#N/A
MAG_38_Methylomirabilis_sp_contig_21963_48	#N/A
MAG_38_Methylomirabilis_sp_contig_21963_49	#N/A
MAG_38_Methylomirabilis_sp_contig_21963_50	#N/A
MAG_38_Methylomirabilis_sp_contig_21963_51	#N/A
MAG_38_Methylomirabilis_sp_contig_21963_52	#N/A
MAG_38_Methylomirabilis_sp_contig_21963_53	#N/A
MAG_38_Methylomirabilis_sp_contig_21963_54	#N/A
MAG_38_Methylomirabilis_sp_contig_21963_55	#N/A
MAG_38_Methylomirabilis_sp_contig_21963_56	#N/A
MAG_38_Methylomirabilis_sp_contig_21963_57	#N/A
MAG_38_Methylomirabilis_sp_contig_21963_58	#N/A
MAG_38_Methylomirabilis_sp_contig_21963_59	#N/A
MAG_38_Methylomirabilis_sp_contig_21963_60	#N/A
MAG_38_Methylomirabilis_sp_contig_21963_61	#N/A
MAG_38_Methylomirabilis_sp_contig_21963_62	#N/A
MAG_38_Methylomirabilis_sp_contig_21963_63	#N/A
MAG_38_Methylomirabilis_sp_contig_21963_64	#N/A
MAG_38_Methylomirabilis_sp_contig_21963_65	#N/A
MAG_38_Methylomirabilis_sp_contig_21963_66	#N/A
MAG_38_Methylomirabilis_sp_contig_21963_67	#N/A
MAG_38_Methylomirabilis_sp_contig_21963_68	#N/A
MAG_38_Methylomirabilis_sp_contig_21963_69	#N/A
MAG_38_Methylomirabilis_sp_contig_21963_70	#N/A
MAG_38_Methylomirabilis_sp_contig_21963_71	#N/A
MAG_38_Methylomirabilis_sp_contig_21963_72	#N/A
MAG_38_Methylomirabilis_sp_contig_21963_73	#N/A
MAG_38_Methylomirabilis_sp_contig_21963_74	#N/A
MAG_38_Methylomirabilis_sp_contig_21963_75	#N/A
MAG_38_Methylomirabilis_sp_contig_21963_76	#N/A
MAG_38_Methylomirabilis_sp_contig_21963_77	#N/A
MAG_38_Methylomirabilis_sp_contig_21963_78	#N/A
MAG_38_Methylomirabilis_sp_contig_21963_79	#N/A
MAG_38_Methylomirabilis_sp_contig_21963_80	#N/A
MAG_38_Methylomirabilis_sp_contig_21963_81	#N/A
MAG_38_Methylomirabilis_sp_contig_21963_82	#N/A
MAG_38_Methylomirabilis_sp_contig_21963_83	#N/A
MAG_38_Methylomirabilis_sp_contig_21963_84	#N/A
MAG_38_Methylomirabilis_sp_contig_21963_85	#N/A
MAG_38_Methylomirabilis_sp_contig_21963_86	#N/A
MAG_38_Methylomirabilis_sp_contig_21963_87	#N/A
MAG_38_Methylomirabilis_sp_contig_21963_88	#N/A
MAG_38_Methylomirabilis_sp_contig_21963_89	#N/A
MAG_38_Methylomirabilis_sp_contig_21963_90	#N/A
MAG_38_Methylomirabilis_sp_contig_21963_91	#N/A
MAG_38_Methylomirabilis_sp_contig_21963_92	#N/A
MAG_38_Methylomirabilis_sp_contig_21963_93	#N/A
MAG_38_Methylomirabilis_sp_contig_22082_1	#N/A
MAG_38_Methylomirabilis_sp_contig_22082_2	#N/A
MAG_38_Methylomirabilis_sp_contig_22169_2	#N/A
MAG_38_Methylomirabilis_sp_contig_22169_3	#N/A
MAG_38_Methylomirabilis_sp_contig_22169_4	#N/A
MAG_38_Methylomirabilis_sp_contig_22169_5	#N/A
MAG_38_Methylomirabilis_sp_contig_22169_6	#N/A
MAG_38_Methylomirabilis_sp_contig_22169_7	#N/A
MAG_38_Methylomirabilis_sp_contig_22169_8	#N/A
MAG_38_Methylomirabilis_sp_contig_22169_9	#N/A
MAG_38_Methylomirabilis_sp_contig_22169_10	#N/A
MAG_38_Methylomirabilis_sp_contig_22169_11	#N/A
MAG_38_Methylomirabilis_sp_contig_22169_12	#N/A
MAG_38_Methylomirabilis_sp_contig_22169_13	#N/A
MAG_38_Methylomirabilis_sp_contig_22169_14	#N/A
MAG_38_Methylomirabilis_sp_contig_22169_15	#N/A
MAG_38_Methylomirabilis_sp_contig_22169_16	#N/A
MAG_38_Methylomirabilis_sp_contig_22169_17	#N/A
MAG_38_Methylomirabilis_sp_contig_22169_18	#N/A
MAG_38_Methylomirabilis_sp_contig_22169_19	#N/A
MAG_38_Methylomirabilis_sp_contig_22169_20	#N/A
MAG_38_Methylomirabilis_sp_contig_22169_21	#N/A
MAG_38_Methylomirabilis_sp_contig_22169_22	#N/A
MAG_38_Methylomirabilis_sp_contig_22169_23	#N/A
MAG_38_Methylomirabilis_sp_contig_22169_24	#N/A
MAG_38_Methylomirabilis_sp_contig_22169_25	#N/A
MAG_38_Methylomirabilis_sp_contig_22169_26	#N/A
MAG_38_Methylomirabilis_sp_contig_22169_27	#N/A
MAG_38_Methylomirabilis_sp_contig_22169_28	#N/A
MAG_38_Methylomirabilis_sp_contig_22169_29	#N/A
MAG_38_Methylomirabilis_sp_contig_22169_30	#N/A
MAG_38_Methylomirabilis_sp_contig_22169_31	#N/A
MAG_38_Methylomirabilis_sp_contig_22169_32	#N/A
MAG_38_Methylomirabilis_sp_contig_22169_33	#N/A
MAG_38_Methylomirabilis_sp_contig_22169_34	#N/A
MAG_38_Methylomirabilis_sp_contig_22169_35	#N/A
MAG_38_Methylomirabilis_sp_contig_22169_36	#N/A
MAG_38_Methylomirabilis_sp_contig_22169_37	#N/A
MAG_38_Methylomirabilis_sp_contig_22169_38	#N/A
MAG_38_Methylomirabilis_sp_contig_22169_39	#N/A
MAG_38_Methylomirabilis_sp_contig_22169_40	#N/A
MAG_38_Methylomirabilis_sp_contig_22169_41	#N/A
MAG_38_Methylomirabilis_sp_contig_22169_42	#N/A
MAG_38_Methylomirabilis_sp_contig_22169_43	#N/A
MAG_38_Methylomirabilis_sp_contig_22169_44	#N/A
MAG_38_Methylomirabilis_sp_contig_22169_45	#N/A
MAG_38_Methylomirabilis_sp_contig_22169_46	#N/A
MAG_38_Methylomirabilis_sp_contig_22169_47	#N/A
MAG_38_Methylomirabilis_sp_contig_22169_48	#N/A
MAG_38_Methylomirabilis_sp_contig_22169_49	#N/A
MAG_38_Methylomirabilis_sp_contig_22217_1	#N/A
MAG_38_Methylomirabilis_sp_contig_22217_2	#N/A
MAG_38_Methylomirabilis_sp_contig_22217_3	#N/A
MAG_38_Methylomirabilis_sp_contig_22217_4	#N/A
MAG_38_Methylomirabilis_sp_contig_22217_5	#N/A
MAG_38_Methylomirabilis_sp_contig_22217_6	#N/A
MAG_38_Methylomirabilis_sp_contig_22217_7	#N/A
MAG_38_Methylomirabilis_sp_contig_22217_8	#N/A
MAG_38_Methylomirabilis_sp_contig_22217_9	#N/A
MAG_38_Methylomirabilis_sp_contig_22217_10	#N/A
MAG_38_Methylomirabilis_sp_contig_22217_11	#N/A
MAG_38_Methylomirabilis_sp_contig_22217_12	#N/A
MAG_38_Methylomirabilis_sp_contig_22217_13	#N/A
MAG_38_Methylomirabilis_sp_contig_22217_14	#N/A
MAG_38_Methylomirabilis_sp_contig_22217_15	#N/A
MAG_38_Methylomirabilis_sp_contig_22217_16	#N/A
MAG_38_Methylomirabilis_sp_contig_22217_17	#N/A
MAG_38_Methylomirabilis_sp_contig_22217_18	#N/A
MAG_38_Methylomirabilis_sp_contig_22217_19	#N/A
MAG_38_Methylomirabilis_sp_contig_22217_20	#N/A
MAG_38_Methylomirabilis_sp_contig_22217_21	#N/A
MAG_38_Methylomirabilis_sp_contig_22217_22	#N/A
MAG_38_Methylomirabilis_sp_contig_22217_23	#N/A
MAG_38_Methylomirabilis_sp_contig_22217_24	#N/A
MAG_38_Methylomirabilis_sp_contig_22217_25	#N/A
MAG_38_Methylomirabilis_sp_contig_22217_26	#N/A
MAG_38_Methylomirabilis_sp_contig_22217_27	#N/A
MAG_38_Methylomirabilis_sp_contig_22217_28	#N/A
MAG_38_Methylomirabilis_sp_contig_22217_29	#N/A
MAG_38_Methylomirabilis_sp_contig_22217_30	#N/A
MAG_38_Methylomirabilis_sp_contig_22217_31	#N/A
MAG_38_Methylomirabilis_sp_contig_22217_32	#N/A
MAG_38_Methylomirabilis_sp_contig_22217_33	#N/A
MAG_38_Methylomirabilis_sp_contig_22217_34	#N/A
MAG_38_Methylomirabilis_sp_contig_22217_35	#N/A
MAG_38_Methylomirabilis_sp_contig_22217_36	#N/A
MAG_38_Methylomirabilis_sp_contig_22217_37	#N/A
MAG_38_Methylomirabilis_sp_contig_22217_38	#N/A
MAG_38_Methylomirabilis_sp_contig_22217_39	#N/A
MAG_38_Methylomirabilis_sp_contig_22217_40	#N/A
MAG_38_Methylomirabilis_sp_contig_22217_41	#N/A
MAG_38_Methylomirabilis_sp_contig_22217_42	#N/A
MAG_38_Methylomirabilis_sp_contig_22511_1	#N/A
MAG_38_Methylomirabilis_sp_contig_22511_2	#N/A
MAG_38_Methylomirabilis_sp_contig_22511_3	#N/A
MAG_38_Methylomirabilis_sp_contig_22511_4	#N/A
MAG_38_Methylomirabilis_sp_contig_22511_5	#N/A
MAG_38_Methylomirabilis_sp_contig_22511_6	#N/A
MAG_38_Methylomirabilis_sp_contig_22511_7	#N/A
MAG_38_Methylomirabilis_sp_contig_22511_8	#N/A
MAG_38_Methylomirabilis_sp_contig_22511_9	#N/A
MAG_38_Methylomirabilis_sp_contig_22511_10	#N/A
MAG_38_Methylomirabilis_sp_contig_22511_11	#N/A
MAG_38_Methylomirabilis_sp_contig_22511_12	#N/A
MAG_38_Methylomirabilis_sp_contig_22511_13	#N/A
MAG_38_Methylomirabilis_sp_contig_22511_14	#N/A
MAG_38_Methylomirabilis_sp_contig_22511_15	#N/A
MAG_38_Methylomirabilis_sp_contig_22511_16	#N/A
MAG_38_Methylomirabilis_sp_contig_22511_17	#N/A
MAG_38_Methylomirabilis_sp_contig_22511_18	#N/A
MAG_38_Methylomirabilis_sp_contig_22511_19	#N/A
MAG_38_Methylomirabilis_sp_contig_22511_20	#N/A
MAG_38_Methylomirabilis_sp_contig_22511_21	#N/A
MAG_38_Methylomirabilis_sp_contig_22511_22	#N/A
MAG_38_Methylomirabilis_sp_contig_22511_23	#N/A
MAG_38_Methylomirabilis_sp_contig_22511_24	#N/A
MAG_38_Methylomirabilis_sp_contig_22511_25	#N/A
MAG_38_Methylomirabilis_sp_contig_22511_26	#N/A
MAG_38_Methylomirabilis_sp_contig_22511_27	#N/A
MAG_38_Methylomirabilis_sp_contig_22511_28	#N/A
MAG_38_Methylomirabilis_sp_contig_22511_29	#N/A
MAG_38_Methylomirabilis_sp_contig_22511_30	#N/A
MAG_38_Methylomirabilis_sp_contig_22511_31	#N/A
MAG_38_Methylomirabilis_sp_contig_22511_32	#N/A
MAG_38_Methylomirabilis_sp_contig_22511_33	#N/A
MAG_38_Methylomirabilis_sp_contig_22511_34	#N/A
MAG_38_Methylomirabilis_sp_contig_22511_35	#N/A
MAG_38_Methylomirabilis_sp_contig_22511_36	#N/A
MAG_38_Methylomirabilis_sp_contig_22511_37	#N/A
MAG_38_Methylomirabilis_sp_contig_22511_38	#N/A
MAG_38_Methylomirabilis_sp_contig_22511_39	#N/A
MAG_38_Methylomirabilis_sp_contig_22511_40	#N/A
MAG_38_Methylomirabilis_sp_contig_22511_41	#N/A
MAG_38_Methylomirabilis_sp_contig_22511_42	#N/A
MAG_38_Methylomirabilis_sp_contig_22511_43	#N/A
MAG_38_Methylomirabilis_sp_contig_22511_44	#N/A
MAG_38_Methylomirabilis_sp_contig_22511_45	#N/A
MAG_38_Methylomirabilis_sp_contig_22511_46	#N/A
MAG_38_Methylomirabilis_sp_contig_22511_47	#N/A
MAG_38_Methylomirabilis_sp_contig_22511_48	#N/A
MAG_38_Methylomirabilis_sp_contig_22511_49	#N/A
MAG_38_Methylomirabilis_sp_contig_22511_50	#N/A
MAG_38_Methylomirabilis_sp_contig_22833_1	#N/A
MAG_38_Methylomirabilis_sp_contig_22833_2	#N/A
MAG_38_Methylomirabilis_sp_contig_22833_3	#N/A
MAG_38_Methylomirabilis_sp_contig_22833_4	#N/A
MAG_38_Methylomirabilis_sp_contig_22833_5	#N/A
MAG_38_Methylomirabilis_sp_contig_22833_6	#N/A
MAG_38_Methylomirabilis_sp_contig_22833_7	#N/A
MAG_38_Methylomirabilis_sp_contig_22833_8	#N/A
MAG_38_Methylomirabilis_sp_contig_22833_9	#N/A
MAG_38_Methylomirabilis_sp_contig_22833_10	#N/A
MAG_38_Methylomirabilis_sp_contig_22833_11	#N/A
MAG_38_Methylomirabilis_sp_contig_22833_12	#N/A
MAG_38_Methylomirabilis_sp_contig_22833_13	#N/A
MAG_38_Methylomirabilis_sp_contig_22833_14	#N/A
MAG_38_Methylomirabilis_sp_contig_22833_15	#N/A
MAG_38_Methylomirabilis_sp_contig_22833_16	#N/A
MAG_38_Methylomirabilis_sp_contig_22833_17	#N/A
MAG_38_Methylomirabilis_sp_contig_22833_18	#N/A
MAG_38_Methylomirabilis_sp_contig_22833_19	#N/A
MAG_38_Methylomirabilis_sp_contig_22833_20	#N/A
MAG_38_Methylomirabilis_sp_contig_22833_21	#N/A
MAG_38_Methylomirabilis_sp_contig_22833_22	#N/A
MAG_38_Methylomirabilis_sp_contig_22833_23	#N/A
MAG_38_Methylomirabilis_sp_contig_22833_24	#N/A
MAG_38_Methylomirabilis_sp_contig_22833_25	#N/A
MAG_38_Methylomirabilis_sp_contig_22833_26	#N/A
MAG_38_Methylomirabilis_sp_contig_22833_27	#N/A
MAG_38_Methylomirabilis_sp_contig_22833_28	#N/A
MAG_38_Methylomirabilis_sp_contig_22833_29	#N/A
MAG_38_Methylomirabilis_sp_contig_22833_30	#N/A
MAG_38_Methylomirabilis_sp_contig_22833_31	#N/A
MAG_38_Methylomirabilis_sp_contig_22833_32	#N/A
MAG_38_Methylomirabilis_sp_contig_22833_33	#N/A
MAG_38_Methylomirabilis_sp_contig_22833_34	#N/A
MAG_38_Methylomirabilis_sp_contig_22833_35	#N/A
MAG_38_Methylomirabilis_sp_contig_22833_36	#N/A
MAG_38_Methylomirabilis_sp_contig_22833_37	#N/A
MAG_38_Methylomirabilis_sp_contig_22833_38	#N/A
MAG_38_Methylomirabilis_sp_contig_22833_39	#N/A
MAG_38_Methylomirabilis_sp_contig_22833_40	#N/A
MAG_38_Methylomirabilis_sp_contig_22833_41	#N/A
MAG_38_Methylomirabilis_sp_contig_22833_42	#N/A
MAG_38_Methylomirabilis_sp_contig_22833_43	#N/A
MAG_38_Methylomirabilis_sp_contig_22833_44	#N/A
MAG_38_Methylomirabilis_sp_contig_22833_45	#N/A
MAG_38_Methylomirabilis_sp_contig_22833_46	#N/A
MAG_38_Methylomirabilis_sp_contig_23005_1	#N/A
MAG_38_Methylomirabilis_sp_contig_23005_2	#N/A
MAG_38_Methylomirabilis_sp_contig_23005_3	#N/A
MAG_38_Methylomirabilis_sp_contig_23005_4	#N/A
MAG_38_Methylomirabilis_sp_contig_23005_5	#N/A
MAG_38_Methylomirabilis_sp_contig_23005_6	#N/A
MAG_38_Methylomirabilis_sp_contig_23005_7	#N/A
MAG_38_Methylomirabilis_sp_contig_23443_1	#N/A
MAG_38_Methylomirabilis_sp_contig_23443_2	#N/A
MAG_38_Methylomirabilis_sp_contig_23443_3	#N/A
MAG_38_Methylomirabilis_sp_contig_24342_1	#N/A
MAG_38_Methylomirabilis_sp_contig_24342_2	#N/A
MAG_38_Methylomirabilis_sp_contig_24342_3	#N/A
MAG_38_Methylomirabilis_sp_contig_26048_1	#N/A
MAG_38_Methylomirabilis_sp_contig_26048_2	#N/A
MAG_38_Methylomirabilis_sp_contig_26048_3	#N/A
MAG_38_Methylomirabilis_sp_contig_26048_4	#N/A
MAG_38_Methylomirabilis_sp_contig_26048_5	#N/A
MAG_38_Methylomirabilis_sp_contig_26048_6	#N/A
MAG_38_Methylomirabilis_sp_contig_26048_7	#N/A
MAG_38_Methylomirabilis_sp_contig_26106_1	#N/A
MAG_38_Methylomirabilis_sp_contig_26106_2	#N/A
MAG_38_Methylomirabilis_sp_contig_26106_3	#N/A
MAG_38_Methylomirabilis_sp_contig_26106_4	#N/A
MAG_38_Methylomirabilis_sp_contig_26106_5	#N/A
MAG_38_Methylomirabilis_sp_contig_26106_6	#N/A
MAG_38_Methylomirabilis_sp_contig_26106_7	#N/A
MAG_38_Methylomirabilis_sp_contig_26106_8	#N/A
MAG_38_Methylomirabilis_sp_contig_26106_9	#N/A
MAG_38_Methylomirabilis_sp_contig_26106_10	#N/A
MAG_38_Methylomirabilis_sp_contig_26106_11	#N/A
MAG_38_Methylomirabilis_sp_contig_26106_12	#N/A
MAG_38_Methylomirabilis_sp_contig_26106_13	#N/A
MAG_38_Methylomirabilis_sp_contig_26106_14	#N/A
MAG_38_Methylomirabilis_sp_contig_26106_15	#N/A
MAG_38_Methylomirabilis_sp_contig_26106_16	#N/A
MAG_38_Methylomirabilis_sp_contig_26106_17	#N/A
MAG_38_Methylomirabilis_sp_contig_26106_18	#N/A
MAG_38_Methylomirabilis_sp_contig_26106_19	#N/A
MAG_38_Methylomirabilis_sp_contig_26106_20	#N/A
MAG_38_Methylomirabilis_sp_contig_26106_21	#N/A
MAG_38_Methylomirabilis_sp_contig_26106_22	#N/A
MAG_38_Methylomirabilis_sp_contig_26106_23	#N/A
MAG_38_Methylomirabilis_sp_contig_26106_24	#N/A
MAG_38_Methylomirabilis_sp_contig_26106_25	#N/A
MAG_38_Methylomirabilis_sp_contig_26106_26	#N/A
MAG_38_Methylomirabilis_sp_contig_26106_27	#N/A
MAG_38_Methylomirabilis_sp_contig_26106_28	#N/A
MAG_38_Methylomirabilis_sp_contig_26106_29	#N/A
MAG_38_Methylomirabilis_sp_contig_26106_30	#N/A
MAG_38_Methylomirabilis_sp_contig_26106_31	#N/A
MAG_38_Methylomirabilis_sp_contig_26106_32	#N/A
MAG_38_Methylomirabilis_sp_contig_26106_33	#N/A
MAG_38_Methylomirabilis_sp_contig_26106_34	#N/A
MAG_38_Methylomirabilis_sp_contig_26106_35	#N/A
MAG_38_Methylomirabilis_sp_contig_26106_36	#N/A
MAG_38_Methylomirabilis_sp_contig_26106_37	#N/A
MAG_38_Methylomirabilis_sp_contig_26106_38	#N/A
MAG_38_Methylomirabilis_sp_contig_26106_39	#N/A
MAG_38_Methylomirabilis_sp_contig_26106_40	#N/A
MAG_38_Methylomirabilis_sp_contig_26106_41	#N/A
MAG_38_Methylomirabilis_sp_contig_26106_42	#N/A
MAG_38_Methylomirabilis_sp_contig_26106_43	#N/A
MAG_38_Methylomirabilis_sp_contig_26106_44	#N/A
MAG_38_Methylomirabilis_sp_contig_26106_45	#N/A
MAG_38_Methylomirabilis_sp_contig_26106_46	#N/A
MAG_38_Methylomirabilis_sp_contig_26106_47	#N/A
MAG_38_Methylomirabilis_sp_contig_26106_48	#N/A
MAG_38_Methylomirabilis_sp_contig_26106_49	#N/A
MAG_38_Methylomirabilis_sp_contig_26106_50	#N/A
MAG_38_Methylomirabilis_sp_contig_26106_51	#N/A
MAG_38_Methylomirabilis_sp_contig_26106_52	#N/A
MAG_38_Methylomirabilis_sp_contig_26106_53	#N/A
MAG_38_Methylomirabilis_sp_contig_26106_54	#N/A
MAG_38_Methylomirabilis_sp_contig_26106_55	#N/A
MAG_38_Methylomirabilis_sp_contig_26106_56	#N/A
MAG_38_Methylomirabilis_sp_contig_26106_57	#N/A
MAG_38_Methylomirabilis_sp_contig_26106_58	#N/A
MAG_38_Methylomirabilis_sp_contig_26106_59	#N/A
MAG_38_Methylomirabilis_sp_contig_26106_60	#N/A
MAG_38_Methylomirabilis_sp_contig_26106_61	#N/A
MAG_38_Methylomirabilis_sp_contig_26106_62	#N/A
MAG_38_Methylomirabilis_sp_contig_26106_63	#N/A
MAG_38_Methylomirabilis_sp_contig_26106_64	#N/A
MAG_38_Methylomirabilis_sp_contig_26106_65	#N/A
MAG_38_Methylomirabilis_sp_contig_26106_66	#N/A
MAG_38_Methylomirabilis_sp_contig_30672_1	#N/A
MAG_38_Methylomirabilis_sp_contig_30672_2	#N/A
MAG_38_Methylomirabilis_sp_contig_30672_3	#N/A
MAG_38_Methylomirabilis_sp_contig_30672_4	#N/A
MAG_38_Methylomirabilis_sp_contig_30672_5	#N/A
MAG_38_Methylomirabilis_sp_contig_30672_6	#N/A
MAG_38_Methylomirabilis_sp_contig_30672_7	#N/A
MAG_38_Methylomirabilis_sp_contig_30672_8	#N/A
MAG_38_Methylomirabilis_sp_contig_30672_9	#N/A
MAG_38_Methylomirabilis_sp_contig_30672_10	#N/A
MAG_38_Methylomirabilis_sp_contig_30672_11	#N/A
MAG_38_Methylomirabilis_sp_contig_30672_12	#N/A
MAG_38_Methylomirabilis_sp_contig_30672_13	#N/A
MAG_38_Methylomirabilis_sp_contig_30672_14	#N/A
MAG_38_Methylomirabilis_sp_contig_30672_15	#N/A
MAG_38_Methylomirabilis_sp_contig_30672_16	#N/A
MAG_38_Methylomirabilis_sp_contig_30672_17	#N/A
MAG_38_Methylomirabilis_sp_contig_30672_18	#N/A
MAG_38_Methylomirabilis_sp_contig_30672_19	#N/A
MAG_38_Methylomirabilis_sp_contig_30672_20	#N/A
MAG_38_Methylomirabilis_sp_contig_30672_21	#N/A
MAG_38_Methylomirabilis_sp_contig_30672_22	#N/A
MAG_38_Methylomirabilis_sp_contig_30672_23	#N/A
MAG_38_Methylomirabilis_sp_contig_30672_24	#N/A
MAG_38_Methylomirabilis_sp_contig_30672_25	#N/A
MAG_38_Methylomirabilis_sp_contig_30672_26	#N/A
MAG_38_Methylomirabilis_sp_contig_30672_27	#N/A
MAG_38_Methylomirabilis_sp_contig_30672_29	#N/A
MAG_38_Methylomirabilis_sp_contig_30672_30	#N/A
MAG_38_Methylomirabilis_sp_contig_30672_31	#N/A
MAG_38_Methylomirabilis_sp_contig_30672_32	#N/A
MAG_38_Methylomirabilis_sp_contig_30672_33	#N/A
MAG_38_Methylomirabilis_sp_contig_30672_34	#N/A
MAG_38_Methylomirabilis_sp_contig_30672_35	#N/A
MAG_38_Methylomirabilis_sp_contig_30672_36	#N/A
MAG_38_Methylomirabilis_sp_contig_30672_37	#N/A
MAG_38_Methylomirabilis_sp_contig_30672_38	#N/A
MAG_38_Methylomirabilis_sp_contig_30672_39	#N/A
MAG_38_Methylomirabilis_sp_contig_33692_1	#N/A
MAG_38_Methylomirabilis_sp_contig_33692_2	#N/A
MAG_38_Methylomirabilis_sp_contig_33692_3	#N/A
MAG_38_Methylomirabilis_sp_contig_33823_1	#N/A
MAG_38_Methylomirabilis_sp_contig_33823_2	#N/A
MAG_38_Methylomirabilis_sp_contig_33823_3	#N/A
MAG_38_Methylomirabilis_sp_contig_33823_4	#N/A
MAG_38_Methylomirabilis_sp_contig_33823_5	#N/A
MAG_38_Methylomirabilis_sp_contig_33823_6	#N/A
MAG_38_Methylomirabilis_sp_contig_33823_7	#N/A
MAG_38_Methylomirabilis_sp_contig_33823_8	#N/A
MAG_38_Methylomirabilis_sp_contig_33823_9	#N/A
MAG_38_Methylomirabilis_sp_contig_33823_10	#N/A
MAG_38_Methylomirabilis_sp_contig_33823_11	#N/A
MAG_38_Methylomirabilis_sp_contig_33823_12	#N/A
MAG_38_Methylomirabilis_sp_contig_33823_13	#N/A
MAG_38_Methylomirabilis_sp_contig_33823_14	#N/A
MAG_38_Methylomirabilis_sp_contig_33823_15	#N/A
MAG_38_Methylomirabilis_sp_contig_33823_16	#N/A
MAG_38_Methylomirabilis_sp_contig_33823_17	#N/A
MAG_38_Methylomirabilis_sp_contig_33823_18	#N/A
MAG_38_Methylomirabilis_sp_contig_33823_19	#N/A
MAG_38_Methylomirabilis_sp_contig_33823_20	#N/A
MAG_38_Methylomirabilis_sp_contig_33823_21	#N/A
MAG_38_Methylomirabilis_sp_contig_33823_22	#N/A
MAG_38_Methylomirabilis_sp_contig_33823_23	#N/A
MAG_38_Methylomirabilis_sp_contig_33823_24	#N/A
MAG_38_Methylomirabilis_sp_contig_33823_25	#N/A
MAG_38_Methylomirabilis_sp_contig_33823_26	#N/A
MAG_38_Methylomirabilis_sp_contig_33823_27	#N/A
MAG_38_Methylomirabilis_sp_contig_33823_28	#N/A
MAG_38_Methylomirabilis_sp_contig_33823_29	#N/A
MAG_38_Methylomirabilis_sp_contig_33823_30	#N/A
MAG_38_Methylomirabilis_sp_contig_33823_31	#N/A
MAG_38_Methylomirabilis_sp_contig_33823_32	#N/A
MAG_38_Methylomirabilis_sp_contig_33823_33	#N/A
MAG_38_Methylomirabilis_sp_contig_33823_34	#N/A
MAG_38_Methylomirabilis_sp_contig_37328_1	#N/A
MAG_38_Methylomirabilis_sp_contig_37328_2	#N/A
MAG_38_Methylomirabilis_sp_contig_37328_3	#N/A
MAG_38_Methylomirabilis_sp_contig_37328_4	#N/A
MAG_38_Methylomirabilis_sp_contig_37328_5	#N/A
MAG_38_Methylomirabilis_sp_contig_37328_6	#N/A
MAG_38_Methylomirabilis_sp_contig_37328_7	#N/A
MAG_38_Methylomirabilis_sp_contig_37328_8	#N/A
MAG_38_Methylomirabilis_sp_contig_37328_9	#N/A
MAG_38_Methylomirabilis_sp_contig_37328_10	#N/A
MAG_38_Methylomirabilis_sp_contig_37328_11	#N/A
MAG_38_Methylomirabilis_sp_contig_37328_12	#N/A
MAG_38_Methylomirabilis_sp_contig_37328_13	#N/A
MAG_38_Methylomirabilis_sp_contig_37328_14	#N/A
MAG_38_Methylomirabilis_sp_contig_37328_15	#N/A
MAG_38_Methylomirabilis_sp_contig_37328_16	#N/A
MAG_38_Methylomirabilis_sp_contig_37328_17	#N/A
MAG_38_Methylomirabilis_sp_contig_37328_18	#N/A
MAG_38_Methylomirabilis_sp_contig_37328_19	#N/A
MAG_38_Methylomirabilis_sp_contig_37328_20	#N/A
MAG_38_Methylomirabilis_sp_contig_37328_21	#N/A
MAG_38_Methylomirabilis_sp_contig_37328_22	#N/A
MAG_38_Methylomirabilis_sp_contig_37328_23	#N/A
MAG_38_Methylomirabilis_sp_contig_37328_24	#N/A
MAG_38_Methylomirabilis_sp_contig_37328_25	#N/A
MAG_38_Methylomirabilis_sp_contig_37328_26	#N/A
MAG_38_Methylomirabilis_sp_contig_37328_27	#N/A
MAG_38_Methylomirabilis_sp_contig_39827_1	#N/A
MAG_38_Methylomirabilis_sp_contig_39827_2	#N/A
MAG_38_Methylomirabilis_sp_contig_39827_3	#N/A
MAG_38_Methylomirabilis_sp_contig_39827_4	#N/A
MAG_38_Methylomirabilis_sp_contig_39827_5	#N/A
MAG_38_Methylomirabilis_sp_contig_43119_1	#N/A
MAG_38_Methylomirabilis_sp_contig_43119_2	#N/A
MAG_38_Methylomirabilis_sp_contig_43119_3	#N/A
MAG_38_Methylomirabilis_sp_contig_43119_4	#N/A
MAG_38_Methylomirabilis_sp_contig_43119_5	#N/A
MAG_38_Methylomirabilis_sp_contig_43119_6	#N/A
MAG_38_Methylomirabilis_sp_contig_43119_7	#N/A
MAG_38_Methylomirabilis_sp_contig_43119_8	#N/A
MAG_38_Methylomirabilis_sp_contig_43119_9	#N/A
MAG_38_Methylomirabilis_sp_contig_43119_10	#N/A
MAG_38_Methylomirabilis_sp_contig_43119_11	#N/A
MAG_38_Methylomirabilis_sp_contig_43119_12	#N/A
MAG_38_Methylomirabilis_sp_contig_43119_13	#N/A
MAG_38_Methylomirabilis_sp_contig_43119_14	#N/A
MAG_38_Methylomirabilis_sp_contig_43119_15	#N/A
MAG_38_Methylomirabilis_sp_contig_43553_1	#N/A
MAG_38_Methylomirabilis_sp_contig_43553_2	#N/A
MAG_38_Methylomirabilis_sp_contig_43553_3	#N/A
MAG_38_Methylomirabilis_sp_contig_43553_4	#N/A
MAG_38_Methylomirabilis_sp_contig_43553_5	#N/A
MAG_38_Methylomirabilis_sp_contig_43553_6	#N/A
MAG_38_Methylomirabilis_sp_contig_43553_7	#N/A
MAG_38_Methylomirabilis_sp_contig_43553_8	#N/A
MAG_38_Methylomirabilis_sp_contig_43553_9	#N/A
MAG_38_Methylomirabilis_sp_contig_43553_10	#N/A
MAG_38_Methylomirabilis_sp_contig_43553_11	#N/A
MAG_38_Methylomirabilis_sp_contig_43553_12	#N/A
MAG_38_Methylomirabilis_sp_contig_43553_13	#N/A
MAG_38_Methylomirabilis_sp_contig_43553_14	#N/A
MAG_38_Methylomirabilis_sp_contig_43553_15	#N/A
MAG_38_Methylomirabilis_sp_contig_43553_16	#N/A
MAG_38_Methylomirabilis_sp_contig_43553_17	#N/A
MAG_38_Methylomirabilis_sp_contig_44723_1	#N/A
MAG_38_Methylomirabilis_sp_contig_44723_2	#N/A
MAG_38_Methylomirabilis_sp_contig_44723_3	#N/A
MAG_38_Methylomirabilis_sp_contig_44723_4	#N/A
MAG_38_Methylomirabilis_sp_contig_44791_1	#N/A
MAG_38_Methylomirabilis_sp_contig_44791_2	#N/A
MAG_38_Methylomirabilis_sp_contig_44791_3	#N/A
MAG_38_Methylomirabilis_sp_contig_44791_4	#N/A
MAG_38_Methylomirabilis_sp_contig_44791_5	#N/A
MAG_38_Methylomirabilis_sp_contig_44791_6	#N/A
MAG_38_Methylomirabilis_sp_contig_44791_7	#N/A
MAG_38_Methylomirabilis_sp_contig_44791_8	#N/A
MAG_38_Methylomirabilis_sp_contig_44791_9	#N/A
MAG_38_Methylomirabilis_sp_contig_44791_10	#N/A
MAG_38_Methylomirabilis_sp_contig_44791_11	#N/A
MAG_38_Methylomirabilis_sp_contig_44791_12	#N/A
MAG_38_Methylomirabilis_sp_contig_44791_13	#N/A
MAG_38_Methylomirabilis_sp_contig_44791_14	#N/A
MAG_38_Methylomirabilis_sp_contig_47093_1	#N/A
MAG_38_Methylomirabilis_sp_contig_47093_2	#N/A
MAG_38_Methylomirabilis_sp_contig_47093_3	#N/A
MAG_38_Methylomirabilis_sp_contig_49576_1	#N/A
MAG_38_Methylomirabilis_sp_contig_49576_2	#N/A
MAG_38_Methylomirabilis_sp_contig_49576_3	#N/A
MAG_38_Methylomirabilis_sp_contig_49576_4	#N/A
MAG_38_Methylomirabilis_sp_contig_49576_5	#N/A
MAG_38_Methylomirabilis_sp_contig_49576_6	#N/A
MAG_38_Methylomirabilis_sp_contig_49576_7	#N/A
MAG_38_Methylomirabilis_sp_contig_49576_8	#N/A
MAG_38_Methylomirabilis_sp_contig_49576_9	#N/A
MAG_38_Methylomirabilis_sp_contig_49576_10	#N/A
MAG_38_Methylomirabilis_sp_contig_49576_11	#N/A
MAG_38_Methylomirabilis_sp_contig_49576_12	#N/A
MAG_38_Methylomirabilis_sp_contig_49576_13	#N/A
MAG_38_Methylomirabilis_sp_contig_49576_14	#N/A
MAG_38_Methylomirabilis_sp_contig_49576_15	#N/A
MAG_38_Methylomirabilis_sp_contig_49576_16	#N/A
MAG_38_Methylomirabilis_sp_contig_49576_17	#N/A
MAG_38_Methylomirabilis_sp_contig_49576_18	#N/A
MAG_38_Methylomirabilis_sp_contig_49576_19	#N/A
MAG_38_Methylomirabilis_sp_contig_49576_20	#N/A
MAG_38_Methylomirabilis_sp_contig_49576_21	#N/A
MAG_38_Methylomirabilis_sp_contig_49576_22	#N/A
MAG_38_Methylomirabilis_sp_contig_49576_23	#N/A
MAG_38_Methylomirabilis_sp_contig_49576_24	#N/A
MAG_38_Methylomirabilis_sp_contig_49576_25	#N/A
MAG_38_Methylomirabilis_sp_contig_50167_1	#N/A
MAG_38_Methylomirabilis_sp_contig_50167_2	#N/A
MAG_38_Methylomirabilis_sp_contig_50167_3	#N/A
MAG_38_Methylomirabilis_sp_contig_50167_4	#N/A
MAG_38_Methylomirabilis_sp_contig_50167_5	#N/A
MAG_38_Methylomirabilis_sp_contig_53115_1	#N/A
MAG_38_Methylomirabilis_sp_contig_54299_1	#N/A
MAG_38_Methylomirabilis_sp_contig_54299_2	#N/A
MAG_38_Methylomirabilis_sp_contig_54299_3	#N/A
MAG_38_Methylomirabilis_sp_contig_54299_4	#N/A
MAG_38_Methylomirabilis_sp_contig_54299_5	#N/A
MAG_38_Methylomirabilis_sp_contig_54299_6	#N/A
MAG_38_Methylomirabilis_sp_contig_54686_1	#N/A
MAG_38_Methylomirabilis_sp_contig_54686_2	#N/A
MAG_38_Methylomirabilis_sp_contig_54686_3	#N/A
MAG_38_Methylomirabilis_sp_contig_54686_4	#N/A
MAG_38_Methylomirabilis_sp_contig_54686_5	#N/A
MAG_38_Methylomirabilis_sp_contig_54686_7	#N/A
MAG_38_Methylomirabilis_sp_contig_57558_1	#N/A
MAG_38_Methylomirabilis_sp_contig_57558_2	#N/A
MAG_38_Methylomirabilis_sp_contig_57558_3	#N/A
MAG_38_Methylomirabilis_sp_contig_57558_4	#N/A
MAG_38_Methylomirabilis_sp_contig_58410_1	#N/A
MAG_38_Methylomirabilis_sp_contig_58410_2	#N/A
MAG_38_Methylomirabilis_sp_contig_58410_3	#N/A
MAG_38_Methylomirabilis_sp_contig_59613_1	#N/A
MAG_38_Methylomirabilis_sp_contig_59613_2	#N/A
MAG_38_Methylomirabilis_sp_contig_59613_3	#N/A
MAG_38_Methylomirabilis_sp_contig_59613_4	#N/A
MAG_38_Methylomirabilis_sp_contig_59613_5	#N/A
MAG_38_Methylomirabilis_sp_contig_59613_6	#N/A
MAG_38_Methylomirabilis_sp_contig_59613_7	#N/A
MAG_38_Methylomirabilis_sp_contig_59613_8	#N/A
MAG_38_Methylomirabilis_sp_contig_59613_9	#N/A
MAG_38_Methylomirabilis_sp_contig_59613_10	#N/A
MAG_38_Methylomirabilis_sp_contig_59613_11	#N/A
MAG_38_Methylomirabilis_sp_contig_59613_12	#N/A
MAG_38_Methylomirabilis_sp_contig_59613_13	#N/A
MAG_38_Methylomirabilis_sp_contig_59613_14	#N/A
MAG_38_Methylomirabilis_sp_contig_59613_15	#N/A
MAG_38_Methylomirabilis_sp_contig_59613_17	#N/A
MAG_38_Methylomirabilis_sp_contig_61170_1	#N/A
MAG_38_Methylomirabilis_sp_contig_61170_2	#N/A
MAG_38_Methylomirabilis_sp_contig_61170_3	#N/A
MAG_38_Methylomirabilis_sp_contig_61170_4	#N/A
MAG_38_Methylomirabilis_sp_contig_61170_5	#N/A
MAG_38_Methylomirabilis_sp_contig_61170_6	#N/A
MAG_38_Methylomirabilis_sp_contig_61170_7	#N/A
MAG_38_Methylomirabilis_sp_contig_61170_8	#N/A
MAG_38_Methylomirabilis_sp_contig_61170_9	#N/A
MAG_38_Methylomirabilis_sp_contig_61170_10	#N/A
MAG_38_Methylomirabilis_sp_contig_61170_11	#N/A
MAG_38_Methylomirabilis_sp_contig_61170_12	#N/A
MAG_38_Methylomirabilis_sp_contig_61170_13	#N/A
MAG_38_Methylomirabilis_sp_contig_62912_1	#N/A
MAG_38_Methylomirabilis_sp_contig_62912_2	#N/A
MAG_38_Methylomirabilis_sp_contig_63335_1	#N/A
MAG_38_Methylomirabilis_sp_contig_63335_2	#N/A
MAG_38_Methylomirabilis_sp_contig_63335_3	#N/A
MAG_38_Methylomirabilis_sp_contig_63335_4	#N/A
MAG_38_Methylomirabilis_sp_contig_63335_5	#N/A
MAG_38_Methylomirabilis_sp_contig_63335_6	#N/A
MAG_38_Methylomirabilis_sp_contig_63335_7	#N/A
MAG_38_Methylomirabilis_sp_contig_63335_8	#N/A
MAG_38_Methylomirabilis_sp_contig_63335_9	#N/A
MAG_38_Methylomirabilis_sp_contig_63335_10	#N/A
MAG_38_Methylomirabilis_sp_contig_63335_11	#N/A
MAG_38_Methylomirabilis_sp_contig_63335_12	#N/A
MAG_38_Methylomirabilis_sp_contig_63335_13	#N/A
MAG_38_Methylomirabilis_sp_contig_63335_14	#N/A
MAG_38_Methylomirabilis_sp_contig_63335_16	#N/A
MAG_38_Methylomirabilis_sp_contig_63335_17	#N/A
MAG_38_Methylomirabilis_sp_contig_63335_18	#N/A
MAG_38_Methylomirabilis_sp_contig_63335_19	#N/A
MAG_38_Methylomirabilis_sp_contig_63335_20	#N/A
MAG_38_Methylomirabilis_sp_contig_64184_1	#N/A
MAG_38_Methylomirabilis_sp_contig_64184_2	#N/A
MAG_38_Methylomirabilis_sp_contig_64184_3	#N/A
MAG_38_Methylomirabilis_sp_contig_64184_4	#N/A
MAG_38_Methylomirabilis_sp_contig_64184_5	#N/A
MAG_38_Methylomirabilis_sp_contig_64184_6	#N/A
MAG_38_Methylomirabilis_sp_contig_64184_7	#N/A
MAG_38_Methylomirabilis_sp_contig_64184_8	#N/A
MAG_38_Methylomirabilis_sp_contig_64184_9	#N/A
MAG_38_Methylomirabilis_sp_contig_64184_10	#N/A
MAG_38_Methylomirabilis_sp_contig_64184_11	#N/A
MAG_38_Methylomirabilis_sp_contig_64184_12	#N/A
MAG_38_Methylomirabilis_sp_contig_64184_13	#N/A
MAG_38_Methylomirabilis_sp_contig_64184_14	#N/A
MAG_38_Methylomirabilis_sp_contig_64184_15	#N/A
MAG_38_Methylomirabilis_sp_contig_64184_16	#N/A
MAG_38_Methylomirabilis_sp_contig_64184_17	#N/A
MAG_38_Methylomirabilis_sp_contig_64184_18	#N/A
MAG_38_Methylomirabilis_sp_contig_64184_19	#N/A
MAG_38_Methylomirabilis_sp_contig_64184_20	#N/A
MAG_38_Methylomirabilis_sp_contig_64184_21	#N/A
MAG_38_Methylomirabilis_sp_contig_64184_22	#N/A
MAG_38_Methylomirabilis_sp_contig_64184_23	#N/A
MAG_38_Methylomirabilis_sp_contig_64184_24	#N/A
MAG_38_Methylomirabilis_sp_contig_64184_25	#N/A
MAG_38_Methylomirabilis_sp_contig_64184_26	#N/A
MAG_38_Methylomirabilis_sp_contig_64184_27	#N/A
MAG_38_Methylomirabilis_sp_contig_64184_28	#N/A
MAG_38_Methylomirabilis_sp_contig_64184_29	#N/A
MAG_38_Methylomirabilis_sp_contig_64184_30	#N/A
MAG_38_Methylomirabilis_sp_contig_64184_31	#N/A
MAG_38_Methylomirabilis_sp_contig_64184_32	#N/A
MAG_38_Methylomirabilis_sp_contig_64184_33	#N/A
MAG_38_Methylomirabilis_sp_contig_64184_34	#N/A
MAG_38_Methylomirabilis_sp_contig_64184_35	#N/A
MAG_38_Methylomirabilis_sp_contig_64184_36	#N/A
MAG_38_Methylomirabilis_sp_contig_64184_37	#N/A
MAG_38_Methylomirabilis_sp_contig_64184_38	#N/A
MAG_38_Methylomirabilis_sp_contig_64184_39	#N/A
MAG_38_Methylomirabilis_sp_contig_64184_40	#N/A
MAG_38_Methylomirabilis_sp_contig_64184_41	#N/A
MAG_38_Methylomirabilis_sp_contig_64184_42	#N/A
MAG_38_Methylomirabilis_sp_contig_64184_43	#N/A
MAG_38_Methylomirabilis_sp_contig_64184_44	#N/A
MAG_38_Methylomirabilis_sp_contig_64184_45	#N/A
MAG_38_Methylomirabilis_sp_contig_64184_46	#N/A
MAG_38_Methylomirabilis_sp_contig_64184_47	#N/A
MAG_38_Methylomirabilis_sp_contig_64184_48	#N/A
MAG_38_Methylomirabilis_sp_contig_64184_49	#N/A
MAG_38_Methylomirabilis_sp_contig_66992_1	#N/A
MAG_38_Methylomirabilis_sp_contig_66992_2	#N/A
MAG_38_Methylomirabilis_sp_contig_66992_3	#N/A
MAG_38_Methylomirabilis_sp_contig_66992_4	#N/A
MAG_38_Methylomirabilis_sp_contig_66992_5	#N/A
MAG_38_Methylomirabilis_sp_contig_66992_6	#N/A
MAG_38_Methylomirabilis_sp_contig_66992_7	#N/A
MAG_38_Methylomirabilis_sp_contig_67217_1	#N/A
MAG_38_Methylomirabilis_sp_contig_68725_1	#N/A
MAG_38_Methylomirabilis_sp_contig_68725_2	#N/A
MAG_38_Methylomirabilis_sp_contig_68725_3	#N/A
MAG_38_Methylomirabilis_sp_contig_68725_4	#N/A
MAG_38_Methylomirabilis_sp_contig_68725_5	#N/A
MAG_38_Methylomirabilis_sp_contig_68725_6	#N/A
MAG_38_Methylomirabilis_sp_contig_68725_7	#N/A
MAG_38_Methylomirabilis_sp_contig_68725_8	#N/A
MAG_38_Methylomirabilis_sp_contig_68725_9	#N/A
MAG_38_Methylomirabilis_sp_contig_68725_10	#N/A
MAG_38_Methylomirabilis_sp_contig_68725_11	#N/A
MAG_38_Methylomirabilis_sp_contig_68725_12	#N/A
MAG_38_Methylomirabilis_sp_contig_68725_13	#N/A
MAG_38_Methylomirabilis_sp_contig_68725_14	#N/A
MAG_38_Methylomirabilis_sp_contig_68725_15	#N/A
MAG_38_Methylomirabilis_sp_contig_68725_16	#N/A
MAG_38_Methylomirabilis_sp_contig_69313_1	#N/A
MAG_38_Methylomirabilis_sp_contig_69313_2	#N/A
MAG_38_Methylomirabilis_sp_contig_69313_3	#N/A
MAG_38_Methylomirabilis_sp_contig_69313_4	#N/A
MAG_38_Methylomirabilis_sp_contig_69313_5	#N/A
MAG_38_Methylomirabilis_sp_contig_69313_6	#N/A
MAG_38_Methylomirabilis_sp_contig_69313_7	#N/A
MAG_38_Methylomirabilis_sp_contig_69313_8	#N/A
MAG_38_Methylomirabilis_sp_contig_69313_9	#N/A
MAG_38_Methylomirabilis_sp_contig_69313_10	#N/A
MAG_38_Methylomirabilis_sp_contig_69313_11	#N/A
MAG_38_Methylomirabilis_sp_contig_69313_12	#N/A
MAG_38_Methylomirabilis_sp_contig_69313_13	#N/A
MAG_38_Methylomirabilis_sp_contig_69313_14	#N/A
MAG_38_Methylomirabilis_sp_contig_69313_15	#N/A
MAG_38_Methylomirabilis_sp_contig_69313_16	#N/A
MAG_38_Methylomirabilis_sp_contig_69313_17	#N/A
MAG_38_Methylomirabilis_sp_contig_69313_18	#N/A
MAG_38_Methylomirabilis_sp_contig_69313_19	#N/A
MAG_38_Methylomirabilis_sp_contig_69313_20	#N/A
MAG_38_Methylomirabilis_sp_contig_69313_21	#N/A
MAG_38_Methylomirabilis_sp_contig_69313_22	#N/A
MAG_38_Methylomirabilis_sp_contig_69313_23	#N/A
MAG_38_Methylomirabilis_sp_contig_69313_24	#N/A
MAG_38_Methylomirabilis_sp_contig_69313_25	#N/A
MAG_38_Methylomirabilis_sp_contig_69313_26	#N/A
MAG_38_Methylomirabilis_sp_contig_69313_27	#N/A
MAG_38_Methylomirabilis_sp_contig_69313_28	#N/A
MAG_38_Methylomirabilis_sp_contig_69313_29	#N/A
MAG_38_Methylomirabilis_sp_contig_69313_30	#N/A
MAG_38_Methylomirabilis_sp_contig_69313_31	#N/A
MAG_38_Methylomirabilis_sp_contig_69313_32	#N/A
MAG_38_Methylomirabilis_sp_contig_69313_33	#N/A
MAG_38_Methylomirabilis_sp_contig_69313_34	#N/A
MAG_38_Methylomirabilis_sp_contig_69313_35	#N/A
MAG_38_Methylomirabilis_sp_contig_73241_1	#N/A
MAG_38_Methylomirabilis_sp_contig_73241_2	#N/A
MAG_38_Methylomirabilis_sp_contig_73241_3	#N/A
MAG_38_Methylomirabilis_sp_contig_73241_4	#N/A
MAG_38_Methylomirabilis_sp_contig_73241_5	#N/A
MAG_38_Methylomirabilis_sp_contig_73241_6	#N/A
MAG_38_Methylomirabilis_sp_contig_73241_7	#N/A
MAG_38_Methylomirabilis_sp_contig_73375_1	#N/A
MAG_38_Methylomirabilis_sp_contig_73375_2	#N/A
MAG_38_Methylomirabilis_sp_contig_73375_3	#N/A
MAG_38_Methylomirabilis_sp_contig_73553_1	#N/A
MAG_38_Methylomirabilis_sp_contig_73553_2	#N/A
MAG_38_Methylomirabilis_sp_contig_73553_3	#N/A
MAG_38_Methylomirabilis_sp_contig_73553_4	#N/A
MAG_38_Methylomirabilis_sp_contig_73553_5	#N/A
MAG_38_Methylomirabilis_sp_contig_73553_6	#N/A
MAG_38_Methylomirabilis_sp_contig_73553_7	#N/A
MAG_38_Methylomirabilis_sp_contig_73553_8	#N/A
MAG_38_Methylomirabilis_sp_contig_73553_9	#N/A
MAG_38_Methylomirabilis_sp_contig_75743_1	#N/A
MAG_38_Methylomirabilis_sp_contig_75743_2	#N/A
MAG_38_Methylomirabilis_sp_contig_75743_3	#N/A
MAG_38_Methylomirabilis_sp_contig_75743_4	#N/A
MAG_38_Methylomirabilis_sp_contig_75743_5	#N/A
MAG_38_Methylomirabilis_sp_contig_75743_6	#N/A
MAG_38_Methylomirabilis_sp_contig_75743_7	#N/A
MAG_38_Methylomirabilis_sp_contig_75743_8	#N/A
MAG_38_Methylomirabilis_sp_contig_75743_9	#N/A
MAG_38_Methylomirabilis_sp_contig_75743_10	#N/A
MAG_38_Methylomirabilis_sp_contig_75743_11	#N/A
MAG_38_Methylomirabilis_sp_contig_75743_12	#N/A
MAG_38_Methylomirabilis_sp_contig_75743_13	#N/A
MAG_38_Methylomirabilis_sp_contig_75743_14	#N/A
MAG_38_Methylomirabilis_sp_contig_75743_15	#N/A
MAG_38_Methylomirabilis_sp_contig_75743_16	#N/A
MAG_38_Methylomirabilis_sp_contig_75743_17	#N/A
MAG_38_Methylomirabilis_sp_contig_75743_18	#N/A
MAG_38_Methylomirabilis_sp_contig_75743_19	#N/A
MAG_38_Methylomirabilis_sp_contig_75743_20	#N/A
MAG_38_Methylomirabilis_sp_contig_75743_21	#N/A
MAG_38_Methylomirabilis_sp_contig_75743_22	#N/A
MAG_38_Methylomirabilis_sp_contig_75743_23	#N/A
MAG_38_Methylomirabilis_sp_contig_77915_1	#N/A
MAG_38_Methylomirabilis_sp_contig_77915_2	#N/A
MAG_38_Methylomirabilis_sp_contig_77915_3	#N/A
MAG_38_Methylomirabilis_sp_contig_77915_4	#N/A
MAG_38_Methylomirabilis_sp_contig_77915_5	#N/A
MAG_38_Methylomirabilis_sp_contig_77915_6	#N/A
MAG_38_Methylomirabilis_sp_contig_77915_7	#N/A
MAG_38_Methylomirabilis_sp_contig_77915_8	#N/A
MAG_38_Methylomirabilis_sp_contig_77915_9	#N/A
MAG_38_Methylomirabilis_sp_contig_77915_10	#N/A
MAG_38_Methylomirabilis_sp_contig_77915_11	#N/A
MAG_38_Methylomirabilis_sp_contig_77915_12	#N/A
MAG_38_Methylomirabilis_sp_contig_77915_13	#N/A
MAG_38_Methylomirabilis_sp_contig_77915_14	#N/A
MAG_38_Methylomirabilis_sp_contig_77915_15	#N/A
MAG_38_Methylomirabilis_sp_contig_79701_1	#N/A
MAG_38_Methylomirabilis_sp_contig_79701_2	#N/A
MAG_38_Methylomirabilis_sp_contig_79701_3	#N/A
MAG_38_Methylomirabilis_sp_contig_79701_4	#N/A
MAG_38_Methylomirabilis_sp_contig_79701_5	#N/A
MAG_38_Methylomirabilis_sp_contig_79701_6	#N/A
MAG_38_Methylomirabilis_sp_contig_79701_7	#N/A
MAG_38_Methylomirabilis_sp_contig_79701_8	#N/A
MAG_38_Methylomirabilis_sp_contig_79701_9	#N/A
MAG_38_Methylomirabilis_sp_contig_79701_10	#N/A
MAG_38_Methylomirabilis_sp_contig_79701_11	#N/A
MAG_38_Methylomirabilis_sp_contig_79701_12	#N/A
MAG_38_Methylomirabilis_sp_contig_79701_13	#N/A
MAG_38_Methylomirabilis_sp_contig_79701_14	#N/A
MAG_38_Methylomirabilis_sp_contig_79701_15	#N/A
MAG_38_Methylomirabilis_sp_contig_79701_16	#N/A
MAG_38_Methylomirabilis_sp_contig_79701_17	#N/A
MAG_38_Methylomirabilis_sp_contig_79701_18	#N/A
MAG_38_Methylomirabilis_sp_contig_79701_19	#N/A
MAG_38_Methylomirabilis_sp_contig_79701_20	#N/A
MAG_38_Methylomirabilis_sp_contig_79701_21	#N/A
MAG_38_Methylomirabilis_sp_contig_79701_22	#N/A
MAG_38_Methylomirabilis_sp_contig_79701_23	#N/A
MAG_38_Methylomirabilis_sp_contig_79701_24	#N/A
MAG_38_Methylomirabilis_sp_contig_79701_25	#N/A
MAG_38_Methylomirabilis_sp_contig_80907_1	#N/A
MAG_38_Methylomirabilis_sp_contig_80907_2	#N/A
MAG_38_Methylomirabilis_sp_contig_80907_3	#N/A
MAG_38_Methylomirabilis_sp_contig_80907_4	#N/A
MAG_38_Methylomirabilis_sp_contig_80907_5	#N/A
MAG_38_Methylomirabilis_sp_contig_80907_6	#N/A
MAG_38_Methylomirabilis_sp_contig_80907_7	#N/A
MAG_38_Methylomirabilis_sp_contig_81190_1	#N/A
MAG_38_Methylomirabilis_sp_contig_81190_2	#N/A
MAG_38_Methylomirabilis_sp_contig_81190_3	#N/A
MAG_38_Methylomirabilis_sp_contig_81190_4	#N/A
MAG_38_Methylomirabilis_sp_contig_81190_5	#N/A
MAG_38_Methylomirabilis_sp_contig_81190_6	#N/A
MAG_38_Methylomirabilis_sp_contig_81190_7	#N/A
MAG_38_Methylomirabilis_sp_contig_82200_1	#N/A
MAG_38_Methylomirabilis_sp_contig_82200_2	#N/A
MAG_38_Methylomirabilis_sp_contig_82200_3	#N/A
MAG_38_Methylomirabilis_sp_contig_82200_4	#N/A
MAG_38_Methylomirabilis_sp_contig_82200_5	#N/A
MAG_38_Methylomirabilis_sp_contig_82200_6	#N/A
MAG_38_Methylomirabilis_sp_contig_82283_1	#N/A
MAG_38_Methylomirabilis_sp_contig_82283_2	#N/A
MAG_38_Methylomirabilis_sp_contig_82283_3	#N/A
MAG_38_Methylomirabilis_sp_contig_85334_1	#N/A
MAG_38_Methylomirabilis_sp_contig_85334_2	#N/A
MAG_38_Methylomirabilis_sp_contig_85334_3	#N/A
MAG_38_Methylomirabilis_sp_contig_85334_4	#N/A
MAG_38_Methylomirabilis_sp_contig_85334_5	#N/A
MAG_38_Methylomirabilis_sp_contig_85334_6	#N/A
MAG_38_Methylomirabilis_sp_contig_85334_7	#N/A
MAG_38_Methylomirabilis_sp_contig_85334_8	#N/A
MAG_38_Methylomirabilis_sp_contig_85334_9	#N/A
MAG_38_Methylomirabilis_sp_contig_85401_1	#N/A
MAG_38_Methylomirabilis_sp_contig_85401_2	#N/A
MAG_38_Methylomirabilis_sp_contig_85537_1	#N/A
MAG_38_Methylomirabilis_sp_contig_85537_2	#N/A
MAG_38_Methylomirabilis_sp_contig_85537_3	#N/A
MAG_38_Methylomirabilis_sp_contig_85537_4	#N/A
MAG_38_Methylomirabilis_sp_contig_88797_1	#N/A
MAG_38_Methylomirabilis_sp_contig_88797_2	#N/A
MAG_38_Methylomirabilis_sp_contig_89186_1	#N/A
MAG_38_Methylomirabilis_sp_contig_89186_2	#N/A
MAG_38_Methylomirabilis_sp_contig_89186_3	#N/A
MAG_38_Methylomirabilis_sp_contig_89186_4	#N/A
MAG_38_Methylomirabilis_sp_contig_89186_5	#N/A
MAG_38_Methylomirabilis_sp_contig_89186_6	#N/A
MAG_38_Methylomirabilis_sp_contig_89186_7	#N/A
MAG_38_Methylomirabilis_sp_contig_89186_8	#N/A
MAG_38_Methylomirabilis_sp_contig_89186_9	#N/A
MAG_38_Methylomirabilis_sp_contig_89186_10	#N/A
MAG_38_Methylomirabilis_sp_contig_89186_11	#N/A
MAG_38_Methylomirabilis_sp_contig_89186_12	#N/A
MAG_38_Methylomirabilis_sp_contig_89186_13	#N/A
MAG_38_Methylomirabilis_sp_contig_89186_14	#N/A
MAG_38_Methylomirabilis_sp_contig_89186_15	#N/A
MAG_38_Methylomirabilis_sp_contig_89186_16	#N/A
MAG_38_Methylomirabilis_sp_contig_89186_17	#N/A
MAG_38_Methylomirabilis_sp_contig_89186_18	#N/A
MAG_38_Methylomirabilis_sp_contig_89186_19	#N/A
MAG_38_Methylomirabilis_sp_contig_89186_20	#N/A
MAG_38_Methylomirabilis_sp_contig_89186_21	#N/A
MAG_38_Methylomirabilis_sp_contig_89186_22	#N/A
MAG_38_Methylomirabilis_sp_contig_89186_23	#N/A
MAG_38_Methylomirabilis_sp_contig_89186_24	#N/A
MAG_38_Methylomirabilis_sp_contig_89186_25	#N/A
MAG_38_Methylomirabilis_sp_contig_89186_26	#N/A
MAG_38_Methylomirabilis_sp_contig_89186_27	#N/A
MAG_38_Methylomirabilis_sp_contig_89186_28	#N/A
MAG_38_Methylomirabilis_sp_contig_89186_29	#N/A
MAG_38_Methylomirabilis_sp_contig_89186_30	#N/A
MAG_38_Methylomirabilis_sp_contig_89186_31	#N/A
MAG_38_Methylomirabilis_sp_contig_89186_32	#N/A
MAG_38_Methylomirabilis_sp_contig_89186_33	#N/A
MAG_38_Methylomirabilis_sp_contig_89186_34	#N/A
MAG_38_Methylomirabilis_sp_contig_89186_35	#N/A
MAG_38_Methylomirabilis_sp_contig_89186_36	#N/A
MAG_38_Methylomirabilis_sp_contig_89186_37	#N/A
MAG_38_Methylomirabilis_sp_contig_89186_38	#N/A
MAG_38_Methylomirabilis_sp_contig_89186_39	#N/A
MAG_38_Methylomirabilis_sp_contig_89186_40	#N/A
MAG_38_Methylomirabilis_sp_contig_89186_41	#N/A
MAG_38_Methylomirabilis_sp_contig_89186_42	#N/A
MAG_38_Methylomirabilis_sp_contig_89186_43	#N/A
MAG_38_Methylomirabilis_sp_contig_89186_44	#N/A
MAG_38_Methylomirabilis_sp_contig_89186_45	#N/A
MAG_38_Methylomirabilis_sp_contig_89186_46	#N/A
MAG_38_Methylomirabilis_sp_contig_89186_47	#N/A
MAG_38_Methylomirabilis_sp_contig_89186_48	#N/A
MAG_38_Methylomirabilis_sp_contig_89186_49	#N/A
MAG_38_Methylomirabilis_sp_contig_89186_50	#N/A
MAG_38_Methylomirabilis_sp_contig_89186_51	#N/A
MAG_38_Methylomirabilis_sp_contig_89186_52	#N/A
MAG_38_Methylomirabilis_sp_contig_89186_53	#N/A
MAG_38_Methylomirabilis_sp_contig_89186_54	#N/A
MAG_38_Methylomirabilis_sp_contig_89186_55	#N/A
MAG_38_Methylomirabilis_sp_contig_89186_56	#N/A
MAG_38_Methylomirabilis_sp_contig_89186_57	#N/A
MAG_38_Methylomirabilis_sp_contig_89186_58	#N/A
MAG_38_Methylomirabilis_sp_contig_89186_59	#N/A
MAG_38_Methylomirabilis_sp_contig_89186_60	#N/A
MAG_38_Methylomirabilis_sp_contig_89186_61	#N/A
MAG_38_Methylomirabilis_sp_contig_89186_62	#N/A
MAG_38_Methylomirabilis_sp_contig_89186_63	#N/A
MAG_38_Methylomirabilis_sp_contig_89186_64	#N/A
MAG_38_Methylomirabilis_sp_contig_89186_65	#N/A
MAG_38_Methylomirabilis_sp_contig_89186_66	#N/A
MAG_38_Methylomirabilis_sp_contig_89186_67	#N/A
MAG_38_Methylomirabilis_sp_contig_89186_68	#N/A
MAG_38_Methylomirabilis_sp_contig_89186_69	#N/A
MAG_38_Methylomirabilis_sp_contig_89186_70	#N/A
MAG_38_Methylomirabilis_sp_contig_89186_71	#N/A
MAG_38_Methylomirabilis_sp_contig_89186_72	#N/A
MAG_38_Methylomirabilis_sp_contig_89217_1	#N/A
MAG_38_Methylomirabilis_sp_contig_89217_2	#N/A
MAG_38_Methylomirabilis_sp_contig_89217_3	#N/A
MAG_38_Methylomirabilis_sp_contig_89217_4	#N/A
MAG_38_Methylomirabilis_sp_contig_89217_5	#N/A
MAG_38_Methylomirabilis_sp_contig_89217_6	#N/A
MAG_38_Methylomirabilis_sp_contig_89217_7	#N/A
MAG_38_Methylomirabilis_sp_contig_89217_8	#N/A
MAG_38_Methylomirabilis_sp_contig_89217_9	#N/A
MAG_38_Methylomirabilis_sp_contig_89217_10	#N/A
MAG_38_Methylomirabilis_sp_contig_89217_11	#N/A
MAG_38_Methylomirabilis_sp_contig_89217_12	#N/A
MAG_38_Methylomirabilis_sp_contig_89217_13	#N/A
MAG_38_Methylomirabilis_sp_contig_89217_14	#N/A
MAG_38_Methylomirabilis_sp_contig_89217_15	#N/A
MAG_38_Methylomirabilis_sp_contig_89217_16	#N/A
MAG_38_Methylomirabilis_sp_contig_89217_17	#N/A
MAG_38_Methylomirabilis_sp_contig_89217_18	#N/A
MAG_38_Methylomirabilis_sp_contig_89217_19	#N/A
MAG_38_Methylomirabilis_sp_contig_89217_20	#N/A
MAG_38_Methylomirabilis_sp_contig_89217_21	#N/A
MAG_38_Methylomirabilis_sp_contig_89217_22	#N/A
MAG_38_Methylomirabilis_sp_contig_89217_23	#N/A
MAG_38_Methylomirabilis_sp_contig_89217_24	#N/A
MAG_38_Methylomirabilis_sp_contig_89217_25	#N/A
MAG_38_Methylomirabilis_sp_contig_89217_26	#N/A
MAG_38_Methylomirabilis_sp_contig_89217_28	#N/A
MAG_38_Methylomirabilis_sp_contig_89217_29	#N/A
MAG_38_Methylomirabilis_sp_contig_89217_30	#N/A
MAG_38_Methylomirabilis_sp_contig_89217_31	#N/A
MAG_38_Methylomirabilis_sp_contig_89217_32	#N/A
MAG_38_Methylomirabilis_sp_contig_89217_33	#N/A
MAG_38_Methylomirabilis_sp_contig_89217_34	#N/A
MAG_38_Methylomirabilis_sp_contig_89217_35	#N/A
MAG_38_Methylomirabilis_sp_contig_89980_1	#N/A
MAG_38_Methylomirabilis_sp_contig_89980_2	#N/A
MAG_38_Methylomirabilis_sp_contig_89980_3	#N/A
MAG_38_Methylomirabilis_sp_contig_89980_4	#N/A
MAG_38_Methylomirabilis_sp_contig_89980_5	#N/A
MAG_38_Methylomirabilis_sp_contig_89980_6	#N/A
MAG_38_Methylomirabilis_sp_contig_89980_7	#N/A
MAG_38_Methylomirabilis_sp_contig_89980_10	#N/A
MAG_38_Methylomirabilis_sp_contig_90633_1	#N/A
MAG_38_Methylomirabilis_sp_contig_90633_2	#N/A
MAG_38_Methylomirabilis_sp_contig_90633_3	#N/A
MAG_38_Methylomirabilis_sp_contig_90633_4	#N/A
MAG_38_Methylomirabilis_sp_contig_90633_5	#N/A
MAG_38_Methylomirabilis_sp_contig_90633_6	#N/A
MAG_38_Methylomirabilis_sp_contig_90633_7	#N/A
MAG_38_Methylomirabilis_sp_contig_90633_8	#N/A
MAG_38_Methylomirabilis_sp_contig_90633_9	#N/A
MAG_38_Methylomirabilis_sp_contig_90633_10	#N/A
MAG_38_Methylomirabilis_sp_contig_90633_12	#N/A
MAG_38_Methylomirabilis_sp_contig_90633_13	#N/A
MAG_38_Methylomirabilis_sp_contig_90633_14	#N/A
MAG_38_Methylomirabilis_sp_contig_90633_15	#N/A
MAG_38_Methylomirabilis_sp_contig_90633_16	#N/A
MAG_38_Methylomirabilis_sp_contig_90633_17	#N/A
MAG_38_Methylomirabilis_sp_contig_90633_18	#N/A
MAG_38_Methylomirabilis_sp_contig_90633_19	#N/A
MAG_38_Methylomirabilis_sp_contig_90633_20	#N/A
MAG_38_Methylomirabilis_sp_contig_90633_21	#N/A
MAG_38_Methylomirabilis_sp_contig_90633_22	#N/A
MAG_38_Methylomirabilis_sp_contig_90633_23	#N/A
MAG_38_Methylomirabilis_sp_contig_90633_24	#N/A
MAG_38_Methylomirabilis_sp_contig_90633_25	#N/A
MAG_38_Methylomirabilis_sp_contig_90633_26	#N/A
MAG_38_Methylomirabilis_sp_contig_90633_27	#N/A
MAG_38_Methylomirabilis_sp_contig_90633_28	#N/A
MAG_38_Methylomirabilis_sp_contig_90633_29	#N/A
MAG_38_Methylomirabilis_sp_contig_90633_30	#N/A
MAG_38_Methylomirabilis_sp_contig_90633_31	#N/A
MAG_38_Methylomirabilis_sp_contig_90633_32	#N/A
MAG_38_Methylomirabilis_sp_contig_90633_33	#N/A
MAG_38_Methylomirabilis_sp_contig_90633_34	#N/A
MAG_38_Methylomirabilis_sp_contig_90633_35	#N/A
MAG_38_Methylomirabilis_sp_contig_90633_36	#N/A
MAG_38_Methylomirabilis_sp_contig_90633_37	#N/A
MAG_38_Methylomirabilis_sp_contig_91416_1	#N/A
MAG_38_Methylomirabilis_sp_contig_91416_2	#N/A
MAG_38_Methylomirabilis_sp_contig_91416_3	#N/A
MAG_38_Methylomirabilis_sp_contig_91416_4	#N/A
MAG_38_Methylomirabilis_sp_contig_91416_5	#N/A
MAG_38_Methylomirabilis_sp_contig_93610_1	#N/A
MAG_38_Methylomirabilis_sp_contig_95863_1	#N/A
MAG_38_Methylomirabilis_sp_contig_95863_2	#N/A
MAG_38_Methylomirabilis_sp_contig_95863_3	#N/A
MAG_38_Methylomirabilis_sp_contig_95863_4	#N/A
MAG_38_Methylomirabilis_sp_contig_95863_5	#N/A
MAG_38_Methylomirabilis_sp_contig_95863_6	#N/A
MAG_38_Methylomirabilis_sp_contig_95863_7	#N/A
MAG_38_Methylomirabilis_sp_contig_95863_8	#N/A
MAG_38_Methylomirabilis_sp_contig_95863_9	#N/A
MAG_38_Methylomirabilis_sp_contig_95863_10	#N/A
MAG_38_Methylomirabilis_sp_contig_95863_11	#N/A
MAG_38_Methylomirabilis_sp_contig_95863_12	#N/A
MAG_38_Methylomirabilis_sp_contig_95863_13	#N/A
MAG_38_Methylomirabilis_sp_contig_95863_14	#N/A
MAG_38_Methylomirabilis_sp_contig_95863_15	#N/A
MAG_38_Methylomirabilis_sp_contig_95863_16	#N/A
MAG_38_Methylomirabilis_sp_contig_95863_17	#N/A
MAG_38_Methylomirabilis_sp_contig_95863_18	#N/A
MAG_38_Methylomirabilis_sp_contig_95863_19	#N/A
MAG_38_Methylomirabilis_sp_contig_95863_20	#N/A
MAG_38_Methylomirabilis_sp_contig_95863_21	#N/A
MAG_38_Methylomirabilis_sp_contig_95863_22	#N/A
MAG_38_Methylomirabilis_sp_contig_95863_23	#N/A
MAG_38_Methylomirabilis_sp_contig_95863_24	#N/A
MAG_38_Methylomirabilis_sp_contig_95863_25	#N/A
MAG_38_Methylomirabilis_sp_contig_95863_26	#N/A
MAG_38_Methylomirabilis_sp_contig_95863_27	#N/A
MAG_38_Methylomirabilis_sp_contig_95863_28	#N/A
MAG_38_Methylomirabilis_sp_contig_95863_29	#N/A
MAG_38_Methylomirabilis_sp_contig_95863_30	#N/A
MAG_38_Methylomirabilis_sp_contig_95863_31	#N/A
MAG_38_Methylomirabilis_sp_contig_96966_1	#N/A
MAG_38_Methylomirabilis_sp_contig_96966_2	#N/A
MAG_38_Methylomirabilis_sp_contig_96966_3	#N/A
MAG_38_Methylomirabilis_sp_contig_96966_4	#N/A
MAG_38_Methylomirabilis_sp_contig_96966_5	#N/A
MAG_38_Methylomirabilis_sp_contig_96966_6	#N/A
MAG_38_Methylomirabilis_sp_contig_96966_7	#N/A
MAG_38_Methylomirabilis_sp_contig_97923_1	#N/A
MAG_38_Methylomirabilis_sp_contig_97923_2	#N/A
MAG_38_Methylomirabilis_sp_contig_97923_3	#N/A
MAG_38_Methylomirabilis_sp_contig_97923_4	#N/A
MAG_38_Methylomirabilis_sp_contig_98058_1	#N/A
MAG_38_Methylomirabilis_sp_contig_98058_2	#N/A
MAG_38_Methylomirabilis_sp_contig_98058_3	#N/A
MAG_38_Methylomirabilis_sp_contig_98058_4	#N/A
MAG_38_Methylomirabilis_sp_contig_98058_5	#N/A
MAG_38_Methylomirabilis_sp_contig_98058_6	#N/A
MAG_38_Methylomirabilis_sp_contig_98058_7	#N/A
MAG_38_Methylomirabilis_sp_contig_98058_8	#N/A
MAG_38_Methylomirabilis_sp_contig_98058_9	#N/A
MAG_38_Methylomirabilis_sp_contig_98058_10	#N/A
MAG_38_Methylomirabilis_sp_contig_98058_11	#N/A
MAG_38_Methylomirabilis_sp_contig_98058_12	#N/A
MAG_38_Methylomirabilis_sp_contig_98058_13	#N/A
MAG_38_Methylomirabilis_sp_contig_98058_14	#N/A
MAG_38_Methylomirabilis_sp_contig_98058_15	#N/A
MAG_38_Methylomirabilis_sp_contig_98058_16	#N/A
MAG_38_Methylomirabilis_sp_contig_98058_17	#N/A
MAG_38_Methylomirabilis_sp_contig_98058_18	#N/A
MAG_38_Methylomirabilis_sp_contig_98058_19	#N/A
MAG_38_Methylomirabilis_sp_contig_98058_20	#N/A
MAG_38_Methylomirabilis_sp_contig_98058_21	#N/A
MAG_38_Methylomirabilis_sp_contig_101030_1	#N/A
MAG_38_Methylomirabilis_sp_contig_101030_3	#N/A
MAG_38_Methylomirabilis_sp_contig_101030_4	#N/A
MAG_38_Methylomirabilis_sp_contig_101030_5	#N/A
MAG_38_Methylomirabilis_sp_contig_101030_6	#N/A
MAG_38_Methylomirabilis_sp_contig_101030_7	#N/A
MAG_38_Methylomirabilis_sp_contig_101030_8	#N/A
MAG_38_Methylomirabilis_sp_contig_101030_9	#N/A
MAG_38_Methylomirabilis_sp_contig_101030_10	#N/A
MAG_38_Methylomirabilis_sp_contig_101030_11	#N/A
MAG_38_Methylomirabilis_sp_contig_101030_12	#N/A
MAG_38_Methylomirabilis_sp_contig_101030_13	#N/A
MAG_38_Methylomirabilis_sp_contig_102469_1	#N/A
MAG_38_Methylomirabilis_sp_contig_102469_2	#N/A
MAG_38_Methylomirabilis_sp_contig_102469_3	#N/A
MAG_38_Methylomirabilis_sp_contig_102469_4	#N/A
MAG_38_Methylomirabilis_sp_contig_102469_5	#N/A
MAG_38_Methylomirabilis_sp_contig_102469_6	#N/A
MAG_38_Methylomirabilis_sp_contig_102469_7	#N/A
MAG_38_Methylomirabilis_sp_contig_102469_8	#N/A
MAG_38_Methylomirabilis_sp_contig_103570_1	#N/A
MAG_38_Methylomirabilis_sp_contig_103570_2	#N/A
MAG_38_Methylomirabilis_sp_contig_103570_3	#N/A
MAG_38_Methylomirabilis_sp_contig_103570_4	#N/A
MAG_38_Methylomirabilis_sp_contig_103570_5	#N/A
MAG_38_Methylomirabilis_sp_contig_103570_6	#N/A
MAG_38_Methylomirabilis_sp_contig_103570_7	#N/A
MAG_38_Methylomirabilis_sp_contig_105171_1	#N/A
MAG_38_Methylomirabilis_sp_contig_105171_2	#N/A
MAG_38_Methylomirabilis_sp_contig_105171_3	#N/A
MAG_38_Methylomirabilis_sp_contig_105171_4	#N/A
MAG_38_Methylomirabilis_sp_contig_105171_5	#N/A
MAG_38_Methylomirabilis_sp_contig_105171_6	#N/A
MAG_38_Methylomirabilis_sp_contig_105171_7	#N/A
MAG_38_Methylomirabilis_sp_contig_105171_8	#N/A
MAG_38_Methylomirabilis_sp_contig_105171_9	#N/A
MAG_38_Methylomirabilis_sp_contig_105171_10	#N/A
MAG_38_Methylomirabilis_sp_contig_105171_11	#N/A
MAG_38_Methylomirabilis_sp_contig_105171_12	#N/A
MAG_38_Methylomirabilis_sp_contig_105171_13	#N/A
MAG_38_Methylomirabilis_sp_contig_105171_14	#N/A
MAG_38_Methylomirabilis_sp_contig_105171_15	#N/A
MAG_38_Methylomirabilis_sp_contig_105171_16	#N/A
MAG_38_Methylomirabilis_sp_contig_105171_17	#N/A
MAG_38_Methylomirabilis_sp_contig_105171_18	#N/A
MAG_38_Methylomirabilis_sp_contig_105171_19	#N/A
MAG_38_Methylomirabilis_sp_contig_105171_20	#N/A
MAG_38_Methylomirabilis_sp_contig_105315_1	#N/A
MAG_38_Methylomirabilis_sp_contig_105315_2	#N/A
MAG_38_Methylomirabilis_sp_contig_105315_3	#N/A
MAG_38_Methylomirabilis_sp_contig_105315_4	#N/A
MAG_38_Methylomirabilis_sp_contig_106179_1	#N/A
MAG_38_Methylomirabilis_sp_contig_106179_2	#N/A
MAG_38_Methylomirabilis_sp_contig_106179_3	#N/A
MAG_38_Methylomirabilis_sp_contig_106179_4	#N/A
MAG_38_Methylomirabilis_sp_contig_106179_5	#N/A
MAG_38_Methylomirabilis_sp_contig_106179_6	#N/A
MAG_38_Methylomirabilis_sp_contig_106179_7	#N/A
MAG_38_Methylomirabilis_sp_contig_106179_8	#N/A
MAG_38_Methylomirabilis_sp_contig_106179_9	#N/A
MAG_38_Methylomirabilis_sp_contig_106179_10	#N/A
MAG_38_Methylomirabilis_sp_contig_106179_11	#N/A
MAG_38_Methylomirabilis_sp_contig_106179_12	#N/A
MAG_38_Methylomirabilis_sp_contig_106179_13	#N/A
MAG_38_Methylomirabilis_sp_contig_106179_14	#N/A
MAG_38_Methylomirabilis_sp_contig_106179_15	#N/A
MAG_38_Methylomirabilis_sp_contig_106179_16	#N/A
MAG_38_Methylomirabilis_sp_contig_106179_17	#N/A
MAG_38_Methylomirabilis_sp_contig_106179_18	#N/A
MAG_38_Methylomirabilis_sp_contig_106179_19	#N/A
MAG_38_Methylomirabilis_sp_contig_106179_20	#N/A
MAG_38_Methylomirabilis_sp_contig_106179_21	#N/A
MAG_38_Methylomirabilis_sp_contig_106179_22	#N/A
MAG_38_Methylomirabilis_sp_contig_106179_23	#N/A
MAG_38_Methylomirabilis_sp_contig_106179_24	#N/A
MAG_38_Methylomirabilis_sp_contig_106179_25	#N/A
MAG_38_Methylomirabilis_sp_contig_106179_26	#N/A
MAG_38_Methylomirabilis_sp_contig_106179_27	#N/A
MAG_38_Methylomirabilis_sp_contig_106179_28	#N/A
MAG_38_Methylomirabilis_sp_contig_106179_29	#N/A
MAG_38_Methylomirabilis_sp_contig_106179_30	#N/A
MAG_38_Methylomirabilis_sp_contig_106179_31	#N/A
MAG_38_Methylomirabilis_sp_contig_106179_32	#N/A
MAG_38_Methylomirabilis_sp_contig_106179_33	#N/A
MAG_38_Methylomirabilis_sp_contig_106179_34	#N/A
MAG_38_Methylomirabilis_sp_contig_106179_35	#N/A
MAG_38_Methylomirabilis_sp_contig_106179_36	#N/A
MAG_38_Methylomirabilis_sp_contig_106179_37	#N/A
MAG_38_Methylomirabilis_sp_contig_106179_38	#N/A
MAG_38_Methylomirabilis_sp_contig_106179_39	#N/A
MAG_38_Methylomirabilis_sp_contig_106179_40	#N/A
MAG_38_Methylomirabilis_sp_contig_108164_1	#N/A
MAG_38_Methylomirabilis_sp_contig_108164_2	#N/A
MAG_38_Methylomirabilis_sp_contig_108164_3	#N/A
MAG_38_Methylomirabilis_sp_contig_108164_4	#N/A
MAG_38_Methylomirabilis_sp_contig_112714_1	#N/A
MAG_38_Methylomirabilis_sp_contig_112714_2	#N/A
MAG_38_Methylomirabilis_sp_contig_112714_3	#N/A
MAG_38_Methylomirabilis_sp_contig_112714_4	#N/A
MAG_38_Methylomirabilis_sp_contig_112714_5	#N/A
MAG_38_Methylomirabilis_sp_contig_112714_6	#N/A
MAG_38_Methylomirabilis_sp_contig_112714_7	#N/A
MAG_38_Methylomirabilis_sp_contig_112714_8	#N/A
MAG_38_Methylomirabilis_sp_contig_112714_9	#N/A
MAG_38_Methylomirabilis_sp_contig_114231_1	#N/A
MAG_38_Methylomirabilis_sp_contig_114231_2	#N/A
MAG_38_Methylomirabilis_sp_contig_114231_3	#N/A
MAG_38_Methylomirabilis_sp_contig_114231_4	#N/A
MAG_38_Methylomirabilis_sp_contig_116711_1	#N/A
MAG_38_Methylomirabilis_sp_contig_116711_2	#N/A
MAG_38_Methylomirabilis_sp_contig_116711_3	#N/A
MAG_38_Methylomirabilis_sp_contig_116711_4	#N/A
MAG_38_Methylomirabilis_sp_contig_116711_5	#N/A
MAG_38_Methylomirabilis_sp_contig_116711_6	#N/A
MAG_38_Methylomirabilis_sp_contig_116711_7	#N/A
MAG_38_Methylomirabilis_sp_contig_116711_8	#N/A
MAG_38_Methylomirabilis_sp_contig_116711_9	#N/A
MAG_38_Methylomirabilis_sp_contig_116711_10	#N/A
MAG_38_Methylomirabilis_sp_contig_116711_11	#N/A
MAG_38_Methylomirabilis_sp_contig_116711_12	#N/A
MAG_38_Methylomirabilis_sp_contig_121048_4	#N/A
MAG_38_Methylomirabilis_sp_contig_121048_5	#N/A
MAG_38_Methylomirabilis_sp_contig_121048_6	#N/A
MAG_38_Methylomirabilis_sp_contig_121048_7	#N/A
MAG_38_Methylomirabilis_sp_contig_121048_8	#N/A
MAG_38_Methylomirabilis_sp_contig_121048_9	#N/A
MAG_38_Methylomirabilis_sp_contig_121647_1	#N/A
MAG_38_Methylomirabilis_sp_contig_121647_2	#N/A
MAG_38_Methylomirabilis_sp_contig_121647_3	#N/A
MAG_38_Methylomirabilis_sp_contig_123125_1	#N/A
MAG_38_Methylomirabilis_sp_contig_123125_2	#N/A
MAG_38_Methylomirabilis_sp_contig_123125_3	#N/A
MAG_38_Methylomirabilis_sp_contig_123125_4	#N/A
MAG_38_Methylomirabilis_sp_contig_123125_5	#N/A
MAG_38_Methylomirabilis_sp_contig_123125_6	#N/A
MAG_38_Methylomirabilis_sp_contig_123125_7	#N/A
MAG_38_Methylomirabilis_sp_contig_123125_8	#N/A
MAG_38_Methylomirabilis_sp_contig_123125_9	#N/A
MAG_38_Methylomirabilis_sp_contig_123125_10	#N/A
MAG_38_Methylomirabilis_sp_contig_123125_11	#N/A
MAG_38_Methylomirabilis_sp_contig_123125_12	#N/A
MAG_38_Methylomirabilis_sp_contig_123125_13	#N/A
MAG_38_Methylomirabilis_sp_contig_123125_14	#N/A
MAG_38_Methylomirabilis_sp_contig_123125_15	#N/A
MAG_38_Methylomirabilis_sp_contig_123125_16	#N/A
MAG_38_Methylomirabilis_sp_contig_123125_17	#N/A
MAG_38_Methylomirabilis_sp_contig_123125_18	#N/A
MAG_38_Methylomirabilis_sp_contig_123125_19	#N/A
MAG_38_Methylomirabilis_sp_contig_123125_20	#N/A
MAG_38_Methylomirabilis_sp_contig_123125_21	#N/A
MAG_38_Methylomirabilis_sp_contig_123125_22	#N/A
MAG_38_Methylomirabilis_sp_contig_123125_23	#N/A
MAG_38_Methylomirabilis_sp_contig_123125_24	#N/A
MAG_38_Methylomirabilis_sp_contig_123125_25	#N/A
MAG_38_Methylomirabilis_sp_contig_123125_26	#N/A
MAG_38_Methylomirabilis_sp_contig_123125_27	#N/A
MAG_38_Methylomirabilis_sp_contig_123125_28	#N/A
MAG_38_Methylomirabilis_sp_contig_123125_29	#N/A
MAG_38_Methylomirabilis_sp_contig_123125_30	#N/A
MAG_38_Methylomirabilis_sp_contig_123125_31	#N/A
MAG_38_Methylomirabilis_sp_contig_123125_32	#N/A
MAG_38_Methylomirabilis_sp_contig_123125_33	#N/A
MAG_38_Methylomirabilis_sp_contig_123125_34	#N/A
MAG_38_Methylomirabilis_sp_contig_123125_35	#N/A
MAG_38_Methylomirabilis_sp_contig_123125_36	#N/A
MAG_38_Methylomirabilis_sp_contig_123125_37	#N/A
MAG_38_Methylomirabilis_sp_contig_123125_38	#N/A
MAG_38_Methylomirabilis_sp_contig_123125_39	#N/A
MAG_38_Methylomirabilis_sp_contig_123125_40	#N/A
MAG_38_Methylomirabilis_sp_contig_123125_41	#N/A
MAG_38_Methylomirabilis_sp_contig_123125_42	#N/A
MAG_38_Methylomirabilis_sp_contig_123125_43	#N/A
MAG_38_Methylomirabilis_sp_contig_123125_44	#N/A
MAG_38_Methylomirabilis_sp_contig_123125_45	#N/A
MAG_38_Methylomirabilis_sp_contig_123125_46	#N/A
MAG_38_Methylomirabilis_sp_contig_123125_47	#N/A
MAG_38_Methylomirabilis_sp_contig_123125_48	#N/A
MAG_38_Methylomirabilis_sp_contig_123125_49	#N/A
MAG_38_Methylomirabilis_sp_contig_123125_50	#N/A
MAG_38_Methylomirabilis_sp_contig_123125_51	#N/A
MAG_38_Methylomirabilis_sp_contig_123125_52	#N/A
MAG_38_Methylomirabilis_sp_contig_123125_53	#N/A
MAG_38_Methylomirabilis_sp_contig_123125_54	#N/A
MAG_38_Methylomirabilis_sp_contig_123125_55	#N/A
MAG_38_Methylomirabilis_sp_contig_123125_56	#N/A
MAG_38_Methylomirabilis_sp_contig_123125_57	#N/A
MAG_38_Methylomirabilis_sp_contig_123125_58	#N/A
MAG_38_Methylomirabilis_sp_contig_123125_59	#N/A
MAG_38_Methylomirabilis_sp_contig_123125_60	#N/A
MAG_38_Methylomirabilis_sp_contig_123125_61	#N/A
MAG_38_Methylomirabilis_sp_contig_123125_62	#N/A
MAG_38_Methylomirabilis_sp_contig_123125_63	#N/A
MAG_38_Methylomirabilis_sp_contig_123125_64	#N/A
MAG_38_Methylomirabilis_sp_contig_123125_65	#N/A
MAG_38_Methylomirabilis_sp_contig_123125_66	#N/A
MAG_38_Methylomirabilis_sp_contig_123125_67	#N/A
MAG_38_Methylomirabilis_sp_contig_123125_68	#N/A
MAG_38_Methylomirabilis_sp_contig_123125_69	#N/A
MAG_38_Methylomirabilis_sp_contig_123125_70	#N/A
MAG_38_Methylomirabilis_sp_contig_123125_71	#N/A
MAG_38_Methylomirabilis_sp_contig_123125_72	#N/A
MAG_38_Methylomirabilis_sp_contig_123125_73	#N/A
MAG_38_Methylomirabilis_sp_contig_123125_74	#N/A
MAG_38_Methylomirabilis_sp_contig_123125_75	#N/A
MAG_38_Methylomirabilis_sp_contig_123125_76	#N/A
MAG_38_Methylomirabilis_sp_contig_123125_77	#N/A
MAG_38_Methylomirabilis_sp_contig_123125_78	#N/A
MAG_38_Methylomirabilis_sp_contig_123125_79	#N/A
MAG_38_Methylomirabilis_sp_contig_123125_80	#N/A
MAG_38_Methylomirabilis_sp_contig_123125_81	#N/A
MAG_38_Methylomirabilis_sp_contig_123125_82	#N/A
MAG_38_Methylomirabilis_sp_contig_123125_83	#N/A
MAG_38_Methylomirabilis_sp_contig_123125_84	#N/A
MAG_38_Methylomirabilis_sp_contig_123125_85	#N/A
MAG_38_Methylomirabilis_sp_contig_123125_86	#N/A
MAG_38_Methylomirabilis_sp_contig_123125_87	#N/A
MAG_38_Methylomirabilis_sp_contig_123125_88	#N/A
MAG_38_Methylomirabilis_sp_contig_123125_89	#N/A
MAG_38_Methylomirabilis_sp_contig_123125_90	#N/A
MAG_38_Methylomirabilis_sp_contig_123125_91	#N/A
MAG_38_Methylomirabilis_sp_contig_123125_92	#N/A
MAG_38_Methylomirabilis_sp_contig_123125_93	#N/A
MAG_38_Methylomirabilis_sp_contig_123125_94	#N/A
MAG_38_Methylomirabilis_sp_contig_123125_95	#N/A
MAG_38_Methylomirabilis_sp_contig_123125_96	#N/A
MAG_38_Methylomirabilis_sp_contig_123125_97	#N/A
MAG_38_Methylomirabilis_sp_contig_123125_98	#N/A
MAG_38_Methylomirabilis_sp_contig_123125_99	#N/A
MAG_38_Methylomirabilis_sp_contig_123125_100	#N/A
MAG_38_Methylomirabilis_sp_contig_123125_101	#N/A
MAG_38_Methylomirabilis_sp_contig_123125_102	#N/A
MAG_38_Methylomirabilis_sp_contig_123125_103	#N/A
MAG_38_Methylomirabilis_sp_contig_123125_104	#N/A
MAG_38_Methylomirabilis_sp_contig_123125_105	#N/A
MAG_38_Methylomirabilis_sp_contig_123125_106	#N/A
MAG_38_Methylomirabilis_sp_contig_123125_107	#N/A
MAG_38_Methylomirabilis_sp_contig_123125_108	#N/A
MAG_38_Methylomirabilis_sp_contig_123125_109	#N/A
MAG_38_Methylomirabilis_sp_contig_123125_110	#N/A
MAG_38_Methylomirabilis_sp_contig_123125_111	#N/A
MAG_38_Methylomirabilis_sp_contig_123125_112	#N/A
MAG_38_Methylomirabilis_sp_contig_123125_113	#N/A
MAG_38_Methylomirabilis_sp_contig_123125_114	#N/A
MAG_38_Methylomirabilis_sp_contig_123125_115	#N/A
MAG_38_Methylomirabilis_sp_contig_123125_116	#N/A
MAG_38_Methylomirabilis_sp_contig_123125_117	#N/A
MAG_38_Methylomirabilis_sp_contig_123125_118	#N/A
MAG_38_Methylomirabilis_sp_contig_123125_119	#N/A
MAG_38_Methylomirabilis_sp_contig_123125_120	#N/A
MAG_38_Methylomirabilis_sp_contig_123125_121	#N/A
MAG_38_Methylomirabilis_sp_contig_123125_122	#N/A
MAG_38_Methylomirabilis_sp_contig_123125_123	#N/A
MAG_38_Methylomirabilis_sp_contig_123491_1	#N/A
MAG_38_Methylomirabilis_sp_contig_123491_2	#N/A
MAG_38_Methylomirabilis_sp_contig_123491_3	#N/A
MAG_38_Methylomirabilis_sp_contig_123491_4	#N/A
MAG_38_Methylomirabilis_sp_contig_123491_5	#N/A
MAG_38_Methylomirabilis_sp_contig_123491_6	#N/A
MAG_38_Methylomirabilis_sp_contig_123491_7	#N/A
MAG_38_Methylomirabilis_sp_contig_123491_8	#N/A
MAG_38_Methylomirabilis_sp_contig_123491_9	#N/A
MAG_38_Methylomirabilis_sp_contig_123491_10	#N/A
MAG_38_Methylomirabilis_sp_contig_124499_1	#N/A
MAG_38_Methylomirabilis_sp_contig_124499_2	#N/A
MAG_38_Methylomirabilis_sp_contig_124499_3	#N/A
MAG_38_Methylomirabilis_sp_contig_124499_4	#N/A
MAG_38_Methylomirabilis_sp_contig_124499_5	#N/A
MAG_38_Methylomirabilis_sp_contig_124499_6	#N/A
MAG_38_Methylomirabilis_sp_contig_124499_7	#N/A
MAG_38_Methylomirabilis_sp_contig_124499_8	#N/A
MAG_38_Methylomirabilis_sp_contig_124499_9	#N/A
MAG_38_Methylomirabilis_sp_contig_124499_10	#N/A
MAG_38_Methylomirabilis_sp_contig_124499_11	#N/A
MAG_38_Methylomirabilis_sp_contig_124499_12	#N/A
MAG_38_Methylomirabilis_sp_contig_124499_13	#N/A
MAG_38_Methylomirabilis_sp_contig_124499_14	#N/A
MAG_38_Methylomirabilis_sp_contig_124499_15	#N/A
MAG_38_Methylomirabilis_sp_contig_124499_16	#N/A
MAG_38_Methylomirabilis_sp_contig_124499_17	#N/A
MAG_38_Methylomirabilis_sp_contig_124499_18	#N/A
MAG_38_Methylomirabilis_sp_contig_124499_19	#N/A
MAG_38_Methylomirabilis_sp_contig_124499_20	#N/A
MAG_38_Methylomirabilis_sp_contig_124499_21	#N/A
MAG_38_Methylomirabilis_sp_contig_124799_1	#N/A
MAG_38_Methylomirabilis_sp_contig_124799_2	#N/A
MAG_38_Methylomirabilis_sp_contig_124799_3	#N/A
MAG_38_Methylomirabilis_sp_contig_124799_4	#N/A
MAG_38_Methylomirabilis_sp_contig_124799_5	#N/A
MAG_38_Methylomirabilis_sp_contig_124799_6	#N/A
MAG_38_Methylomirabilis_sp_contig_124799_7	#N/A
MAG_38_Methylomirabilis_sp_contig_124799_8	#N/A
MAG_38_Methylomirabilis_sp_contig_124799_9	#N/A
MAG_38_Methylomirabilis_sp_contig_124799_10	#N/A
MAG_38_Methylomirabilis_sp_contig_124799_11	#N/A
MAG_38_Methylomirabilis_sp_contig_124799_12	#N/A
MAG_38_Methylomirabilis_sp_contig_124799_13	#N/A
MAG_38_Methylomirabilis_sp_contig_124799_14	#N/A
MAG_38_Methylomirabilis_sp_contig_125005_1	#N/A
MAG_38_Methylomirabilis_sp_contig_125005_2	#N/A
MAG_38_Methylomirabilis_sp_contig_125005_3	#N/A
MAG_38_Methylomirabilis_sp_contig_125005_4	#N/A
MAG_38_Methylomirabilis_sp_contig_125005_5	#N/A
MAG_38_Methylomirabilis_sp_contig_125005_6	#N/A
MAG_38_Methylomirabilis_sp_contig_125005_7	#N/A
MAG_38_Methylomirabilis_sp_contig_125005_8	#N/A
MAG_38_Methylomirabilis_sp_contig_126034_1	#N/A
MAG_38_Methylomirabilis_sp_contig_126034_2	#N/A
MAG_38_Methylomirabilis_sp_contig_129621_1	#N/A
MAG_38_Methylomirabilis_sp_contig_129621_2	#N/A
MAG_38_Methylomirabilis_sp_contig_129621_3	#N/A
MAG_38_Methylomirabilis_sp_contig_129621_4	#N/A
MAG_38_Methylomirabilis_sp_contig_129621_5	#N/A
MAG_38_Methylomirabilis_sp_contig_129621_6	#N/A
MAG_38_Methylomirabilis_sp_contig_129621_7	#N/A
MAG_38_Methylomirabilis_sp_contig_129621_8	#N/A
MAG_38_Methylomirabilis_sp_contig_129621_9	#N/A
MAG_38_Methylomirabilis_sp_contig_129621_10	#N/A
MAG_38_Methylomirabilis_sp_contig_129621_11	#N/A
MAG_38_Methylomirabilis_sp_contig_129621_12	#N/A
MAG_38_Methylomirabilis_sp_contig_129621_13	#N/A
MAG_38_Methylomirabilis_sp_contig_129621_14	#N/A
MAG_38_Methylomirabilis_sp_contig_129621_15	#N/A
MAG_38_Methylomirabilis_sp_contig_129621_16	#N/A
MAG_38_Methylomirabilis_sp_contig_129621_17	#N/A
MAG_38_Methylomirabilis_sp_contig_129621_18	#N/A
MAG_38_Methylomirabilis_sp_contig_129621_19	#N/A
MAG_38_Methylomirabilis_sp_contig_129621_20	#N/A
MAG_38_Methylomirabilis_sp_contig_129621_21	#N/A
MAG_38_Methylomirabilis_sp_contig_132129_1	#N/A
MAG_38_Methylomirabilis_sp_contig_132129_2	#N/A
MAG_38_Methylomirabilis_sp_contig_132129_3	#N/A
MAG_38_Methylomirabilis_sp_contig_132129_4	#N/A
MAG_38_Methylomirabilis_sp_contig_132129_5	#N/A
MAG_38_Methylomirabilis_sp_contig_132129_6	#N/A
MAG_38_Methylomirabilis_sp_contig_132129_7	#N/A
MAG_38_Methylomirabilis_sp_contig_132129_8	#N/A
MAG_38_Methylomirabilis_sp_contig_132129_9	#N/A
MAG_38_Methylomirabilis_sp_contig_132129_10	#N/A
MAG_38_Methylomirabilis_sp_contig_132129_11	#N/A
MAG_38_Methylomirabilis_sp_contig_132129_12	#N/A
MAG_38_Methylomirabilis_sp_contig_132129_13	#N/A
MAG_38_Methylomirabilis_sp_contig_132129_14	#N/A
MAG_38_Methylomirabilis_sp_contig_132129_15	#N/A
MAG_38_Methylomirabilis_sp_contig_132129_16	#N/A
MAG_38_Methylomirabilis_sp_contig_132129_17	#N/A
MAG_38_Methylomirabilis_sp_contig_132949_1	#N/A
MAG_38_Methylomirabilis_sp_contig_132949_2	#N/A
MAG_38_Methylomirabilis_sp_contig_132949_3	#N/A
MAG_38_Methylomirabilis_sp_contig_134253_1	#N/A
MAG_38_Methylomirabilis_sp_contig_136923_1	#N/A
MAG_38_Methylomirabilis_sp_contig_144212_1	#N/A
MAG_38_Methylomirabilis_sp_contig_144212_2	#N/A
MAG_38_Methylomirabilis_sp_contig_144212_3	#N/A
MAG_38_Methylomirabilis_sp_contig_144212_4	#N/A
MAG_38_Methylomirabilis_sp_contig_144212_5	#N/A
MAG_38_Methylomirabilis_sp_contig_144212_6	#N/A
MAG_38_Methylomirabilis_sp_contig_144212_7	#N/A
MAG_38_Methylomirabilis_sp_contig_144212_8	#N/A
MAG_38_Methylomirabilis_sp_contig_144212_9	#N/A
MAG_38_Methylomirabilis_sp_contig_144212_10	#N/A
MAG_38_Methylomirabilis_sp_contig_144212_11	#N/A
MAG_38_Methylomirabilis_sp_contig_144212_12	#N/A
MAG_38_Methylomirabilis_sp_contig_144212_13	#N/A
MAG_38_Methylomirabilis_sp_contig_148297_1	#N/A
MAG_38_Methylomirabilis_sp_contig_148297_2	#N/A
MAG_38_Methylomirabilis_sp_contig_148297_3	#N/A
MAG_38_Methylomirabilis_sp_contig_149550_1	#N/A
MAG_38_Methylomirabilis_sp_contig_149550_2	#N/A
MAG_38_Methylomirabilis_sp_contig_149550_3	#N/A
MAG_38_Methylomirabilis_sp_contig_149550_4	#N/A
MAG_38_Methylomirabilis_sp_contig_149550_5	#N/A
MAG_38_Methylomirabilis_sp_contig_149550_6	#N/A
MAG_38_Methylomirabilis_sp_contig_155145_1	#N/A
MAG_38_Methylomirabilis_sp_contig_155145_2	#N/A
MAG_38_Methylomirabilis_sp_contig_162072_1	#N/A
MAG_38_Methylomirabilis_sp_contig_162072_2	#N/A
MAG_38_Methylomirabilis_sp_contig_162072_3	#N/A
MAG_38_Methylomirabilis_sp_contig_164321_1	#N/A
MAG_38_Methylomirabilis_sp_contig_164321_2	#N/A
MAG_38_Methylomirabilis_sp_contig_164321_3	#N/A
MAG_38_Methylomirabilis_sp_contig_164321_4	#N/A
MAG_38_Methylomirabilis_sp_contig_164321_5	#N/A
MAG_38_Methylomirabilis_sp_contig_164321_6	#N/A
MAG_38_Methylomirabilis_sp_contig_164321_7	#N/A
MAG_38_Methylomirabilis_sp_contig_164321_8	#N/A
MAG_38_Methylomirabilis_sp_contig_164321_9	#N/A
MAG_38_Methylomirabilis_sp_contig_164321_10	#N/A
MAG_38_Methylomirabilis_sp_contig_164321_11	#N/A
MAG_38_Methylomirabilis_sp_contig_164321_12	#N/A
MAG_38_Methylomirabilis_sp_contig_164321_13	#N/A
MAG_38_Methylomirabilis_sp_contig_164321_14	#N/A
MAG_38_Methylomirabilis_sp_contig_164321_15	#N/A
MAG_38_Methylomirabilis_sp_contig_164321_16	#N/A
MAG_38_Methylomirabilis_sp_contig_165736_1	#N/A
MAG_38_Methylomirabilis_sp_contig_165736_2	#N/A
MAG_38_Methylomirabilis_sp_contig_165736_3	#N/A
MAG_38_Methylomirabilis_sp_contig_165736_4	#N/A
MAG_38_Methylomirabilis_sp_contig_165944_1	#N/A
MAG_38_Methylomirabilis_sp_contig_165944_2	#N/A
MAG_38_Methylomirabilis_sp_contig_165944_4	#N/A
MAG_38_Methylomirabilis_sp_contig_165944_6	#N/A
MAG_38_Methylomirabilis_sp_contig_165944_7	#N/A
MAG_38_Methylomirabilis_sp_contig_165944_8	#N/A
MAG_38_Methylomirabilis_sp_contig_165975_1	#N/A
MAG_38_Methylomirabilis_sp_contig_165975_2	#N/A
MAG_38_Methylomirabilis_sp_contig_165975_3	#N/A
MAG_38_Methylomirabilis_sp_contig_165975_4	#N/A
MAG_38_Methylomirabilis_sp_contig_167649_1	#N/A
MAG_38_Methylomirabilis_sp_contig_167649_2	#N/A
MAG_38_Methylomirabilis_sp_contig_167649_3	#N/A
MAG_38_Methylomirabilis_sp_contig_167649_4	#N/A
MAG_38_Methylomirabilis_sp_contig_170691_1	#N/A
MAG_38_Methylomirabilis_sp_contig_170691_2	#N/A
MAG_38_Methylomirabilis_sp_contig_170691_3	#N/A
MAG_38_Methylomirabilis_sp_contig_170691_4	#N/A
MAG_38_Methylomirabilis_sp_contig_170691_5	#N/A
MAG_38_Methylomirabilis_sp_contig_170691_6	#N/A
MAG_38_Methylomirabilis_sp_contig_170691_7	#N/A
MAG_38_Methylomirabilis_sp_contig_170691_8	#N/A
MAG_38_Methylomirabilis_sp_contig_170691_9	#N/A
MAG_38_Methylomirabilis_sp_contig_170691_10	#N/A
MAG_38_Methylomirabilis_sp_contig_170691_11	#N/A
MAG_38_Methylomirabilis_sp_contig_170691_12	#N/A
MAG_38_Methylomirabilis_sp_contig_170691_13	#N/A
MAG_38_Methylomirabilis_sp_contig_170691_14	#N/A
MAG_38_Methylomirabilis_sp_contig_170691_15	#N/A
MAG_38_Methylomirabilis_sp_contig_170691_16	#N/A
MAG_38_Methylomirabilis_sp_contig_170691_17	#N/A
MAG_38_Methylomirabilis_sp_contig_170691_18	#N/A
MAG_38_Methylomirabilis_sp_contig_170691_19	#N/A
MAG_38_Methylomirabilis_sp_contig_170691_20	#N/A
MAG_38_Methylomirabilis_sp_contig_170691_21	#N/A
MAG_38_Methylomirabilis_sp_contig_170691_22	#N/A
MAG_38_Methylomirabilis_sp_contig_170691_23	#N/A
MAG_38_Methylomirabilis_sp_contig_170691_24	#N/A
MAG_38_Methylomirabilis_sp_contig_170691_25	#N/A
MAG_38_Methylomirabilis_sp_contig_171060_1	#N/A
MAG_38_Methylomirabilis_sp_contig_171060_2	#N/A
MAG_38_Methylomirabilis_sp_contig_171060_3	#N/A
MAG_38_Methylomirabilis_sp_contig_171060_4	#N/A
MAG_38_Methylomirabilis_sp_contig_171060_5	#N/A
MAG_38_Methylomirabilis_sp_contig_171060_6	#N/A
MAG_38_Methylomirabilis_sp_contig_171060_7	#N/A
MAG_38_Methylomirabilis_sp_contig_171060_8	#N/A
MAG_38_Methylomirabilis_sp_contig_171060_9	#N/A
MAG_38_Methylomirabilis_sp_contig_171060_10	#N/A
MAG_38_Methylomirabilis_sp_contig_171060_11	#N/A
MAG_38_Methylomirabilis_sp_contig_171060_12	#N/A
MAG_38_Methylomirabilis_sp_contig_171060_13	#N/A
MAG_38_Methylomirabilis_sp_contig_171060_14	#N/A
MAG_38_Methylomirabilis_sp_contig_171060_15	#N/A
MAG_38_Methylomirabilis_sp_contig_171060_16	#N/A
MAG_38_Methylomirabilis_sp_contig_171060_17	#N/A
MAG_38_Methylomirabilis_sp_contig_171060_18	#N/A
MAG_38_Methylomirabilis_sp_contig_171060_19	#N/A
MAG_38_Methylomirabilis_sp_contig_171060_20	#N/A
MAG_38_Methylomirabilis_sp_contig_171060_21	#N/A
MAG_38_Methylomirabilis_sp_contig_171060_22	#N/A
MAG_38_Methylomirabilis_sp_contig_171060_23	#N/A
MAG_38_Methylomirabilis_sp_contig_171060_24	#N/A
MAG_38_Methylomirabilis_sp_contig_171060_25	#N/A
MAG_38_Methylomirabilis_sp_contig_171060_26	#N/A
MAG_38_Methylomirabilis_sp_contig_171060_27	#N/A
MAG_38_Methylomirabilis_sp_contig_171060_28	#N/A
MAG_38_Methylomirabilis_sp_contig_171060_29	#N/A
MAG_38_Methylomirabilis_sp_contig_171060_30	#N/A
MAG_38_Methylomirabilis_sp_contig_171060_31	#N/A
MAG_38_Methylomirabilis_sp_contig_171060_32	#N/A
MAG_38_Methylomirabilis_sp_contig_171060_33	#N/A
MAG_38_Methylomirabilis_sp_contig_171060_34	#N/A
MAG_38_Methylomirabilis_sp_contig_171060_35	#N/A
MAG_38_Methylomirabilis_sp_contig_171060_36	#N/A
MAG_38_Methylomirabilis_sp_contig_171060_37	#N/A
MAG_38_Methylomirabilis_sp_contig_171060_38	#N/A
MAG_38_Methylomirabilis_sp_contig_171060_39	#N/A
MAG_38_Methylomirabilis_sp_contig_171060_40	#N/A
MAG_38_Methylomirabilis_sp_contig_171060_41	#N/A
MAG_38_Methylomirabilis_sp_contig_171060_42	#N/A
MAG_38_Methylomirabilis_sp_contig_171060_43	#N/A
MAG_38_Methylomirabilis_sp_contig_171060_44	#N/A
MAG_38_Methylomirabilis_sp_contig_171060_45	#N/A
MAG_38_Methylomirabilis_sp_contig_171060_46	#N/A
MAG_38_Methylomirabilis_sp_contig_171060_47	#N/A
MAG_38_Methylomirabilis_sp_contig_171060_48	#N/A
MAG_38_Methylomirabilis_sp_contig_171060_49	#N/A
MAG_38_Methylomirabilis_sp_contig_171060_50	#N/A
MAG_38_Methylomirabilis_sp_contig_171060_51	#N/A
MAG_38_Methylomirabilis_sp_contig_171060_52	#N/A
MAG_38_Methylomirabilis_sp_contig_171060_53	#N/A
MAG_38_Methylomirabilis_sp_contig_171060_54	#N/A
MAG_38_Methylomirabilis_sp_contig_171060_55	#N/A
MAG_38_Methylomirabilis_sp_contig_171060_56	#N/A
MAG_38_Methylomirabilis_sp_contig_171060_57	#N/A
MAG_38_Methylomirabilis_sp_contig_171060_58	#N/A
MAG_38_Methylomirabilis_sp_contig_171060_59	#N/A
MAG_38_Methylomirabilis_sp_contig_171060_60	#N/A
MAG_38_Methylomirabilis_sp_contig_171060_61	#N/A
MAG_38_Methylomirabilis_sp_contig_171469_1	#N/A
MAG_38_Methylomirabilis_sp_contig_171469_2	#N/A
MAG_38_Methylomirabilis_sp_contig_171469_3	#N/A
MAG_38_Methylomirabilis_sp_contig_171469_4	#N/A
MAG_38_Methylomirabilis_sp_contig_171469_5	#N/A
MAG_38_Methylomirabilis_sp_contig_171469_6	#N/A
MAG_38_Methylomirabilis_sp_contig_171469_7	#N/A
MAG_38_Methylomirabilis_sp_contig_171469_8	#N/A
MAG_38_Methylomirabilis_sp_contig_171469_9	#N/A
MAG_38_Methylomirabilis_sp_contig_177937_2	#N/A
MAG_38_Methylomirabilis_sp_contig_177937_3	#N/A
MAG_38_Methylomirabilis_sp_contig_177937_14	#N/A
MAG_38_Methylomirabilis_sp_contig_177937_15	#N/A
MAG_38_Methylomirabilis_sp_contig_177937_16	#N/A
[truncated: 644 more rows]

## Sheet: MAG_60_TA
T4_transcribed	MATCH	Locus	fasta	scaffold	gene_position	start_position	end_position	strandedness	rank	kegg_id	kegg_hit	Prot	pfam_hits	heme_regulatory_motif_count
MAG_60_Thermoanaerobaculia_1_contig_812_1	2562	MAG_60_Thermoanaerobaculia_1_contig_218905_13	MAG_60_Thermoanaerobaculia_1	contig_218905	13	13693	15144	-1	C	K00343	NADH-quinone oxidoreductase subunit N [EC:7.1.1.2]	NADH-DH	Proton-conducting membrane transporter [PF00361.20]	0
MAG_60_Thermoanaerobaculia_1_contig_812_2	2563	MAG_60_Thermoanaerobaculia_1_contig_218905_14	MAG_60_Thermoanaerobaculia_1	contig_218905	14	15141	16769	-1	C	K00342	NADH-quinone oxidoreductase subunit M [EC:7.1.1.2]	NADH-DH	Proton-conducting membrane transporter [PF00361.20]; NADH-ubiquinone oxidoreductase chain 4, amino terminus [PF01059.17]	0
MAG_60_Thermoanaerobaculia_1_contig_812_3	2564	MAG_60_Thermoanaerobaculia_1_contig_218905_15	MAG_60_Thermoanaerobaculia_1	contig_218905	15	16769	18739	-1	C	K00341	NADH-quinone oxidoreductase subunit L [EC:7.1.1.2]	NADH-DH	Proton-conducting membrane transporter [PF00361.20]; NADH-dehyrogenase subunit F, TMs, (complex I) C-terminus [PF01010.19]; NADH dehydrogenase subunit 5 C-terminus [PF06455.11]; NADH-Ubiquinone oxidoreductase (complex I), chain 5 N-terminus [PF00662.20]	0
MAG_60_Thermoanaerobaculia_1_contig_812_4	2565	MAG_60_Thermoanaerobaculia_1_contig_218905_16	MAG_60_Thermoanaerobaculia_1	contig_218905	16	18744	19052	-1	C	K00340	NADH-quinone oxidoreductase subunit K [EC:7.1.1.2]	NADH-DH	NADH-ubiquinone/plastoquinone oxidoreductase chain 4L [PF00420.24]	0
MAG_60_Thermoanaerobaculia_1_contig_812_5	2566	MAG_60_Thermoanaerobaculia_1_contig_218905_17	MAG_60_Thermoanaerobaculia_1	contig_218905	17	19049	19582	-1	C	K00339	NADH-quinone oxidoreductase subunit J [EC:7.1.1.2]	NADH-DH	NADH-ubiquinone/plastoquinone oxidoreductase chain 6 [PF00499.20]	0
MAG_60_Thermoanaerobaculia_1_contig_812_6	2567	MAG_60_Thermoanaerobaculia_1_contig_218905_18	MAG_60_Thermoanaerobaculia_1	contig_218905	18	19582	20607	-1	C	K00337	NADH-quinone oxidoreductase subunit H [EC:7.1.1.2]	NADH-DH	NADH dehydrogenase [PF00146.21]	0
MAG_60_Thermoanaerobaculia_1_contig_812_7	2568	MAG_60_Thermoanaerobaculia_1_contig_218905_19	MAG_60_Thermoanaerobaculia_1	contig_218905	19	20604	22223	-1	D			NADH-DH	2Fe-2S iron-sulfur cluster binding domain [PF13510.6]; Molybdopterin oxidoreductase [PF00384.22]; NADH-ubiquinone oxidoreductase-G iron-sulfur binding region [PF10588.9]; Molybdopterin oxidoreductase Fe4S4 domain [PF04879.16]; 4Fe-4S dicluster domain [PF12838.7]	0
MAG_60_Thermoanaerobaculia_1_contig_812_8	2569	MAG_60_Thermoanaerobaculia_1_contig_218905_20	MAG_60_Thermoanaerobaculia_1	contig_218905	20	22223	23521	-1	C	K00335	NADH-quinone oxidoreductase subunit F [EC:7.1.1.2]	NADH-DH	Respiratory-chain NADH dehydrogenase 51 Kd subunit [PF01512.17]; NADH-ubiquinone oxidoreductase-F iron-sulfur binding region [PF10589.9]	0
MAG_60_Thermoanaerobaculia_1_contig_812_9	2570	MAG_60_Thermoanaerobaculia_1_contig_218905_21	MAG_60_Thermoanaerobaculia_1	contig_218905	21	23523	24017	-1	C	K00334	NADH-quinone oxidoreductase subunit E [EC:7.1.1.2]	NADH-DH	Thioredoxin-like [2Fe-2S] ferredoxin [PF01257.19]	0
MAG_60_Thermoanaerobaculia_1_contig_812_10	2571	MAG_60_Thermoanaerobaculia_1_contig_218905_22	MAG_60_Thermoanaerobaculia_1	contig_218905	22	24014	24406	-1	C	K00330	NADH-quinone oxidoreductase subunit A [EC:7.1.1.2]	NADH-DH	NADH-ubiquinone/plastoquinone oxidoreductase, chain 3 [PF00507.19]	0
MAG_60_Thermoanaerobaculia_1_contig_812_11	3178	MAG_60_Thermoanaerobaculia_1_contig_304421_2	MAG_60_Thermoanaerobaculia_1	contig_304421	2	420	1082	-1	C	K00338	NADH-quinone oxidoreductase subunit I [EC:7.1.1.2]	NADH-DH	4Fe-4S dicluster domain [PF12838.7]; 4Fe-4S dicluster domain [PF13187.6]; 4Fe-4S dicluster domain [PF13237.6]; 4Fe-4S dicluster domain [PF14697.6]; 4Fe-4S double cluster binding domain [PF13484.6]; 4Fe-4S dicluster domain [PF13247.6]	0
MAG_60_Thermoanaerobaculia_1_contig_812_12	3179	MAG_60_Thermoanaerobaculia_1_contig_304421_3	MAG_60_Thermoanaerobaculia_1	contig_304421	3	1079	2785	-1	C	K00332,K13378	NADH-quinone oxidoreductase subunit C [EC:7.1.1.2]; NADH-quinone oxidoreductase subunit C/D [EC:7.1.1.2]	NADH-DH	Respiratory-chain NADH dehydrogenase, 49 Kd subunit [PF00346.19]; Respiratory-chain NADH dehydrogenase, 30 Kd subunit [PF00329.19]	0
MAG_60_Thermoanaerobaculia_1_contig_812_13	3180	MAG_60_Thermoanaerobaculia_1_contig_304421_4	MAG_60_Thermoanaerobaculia_1	contig_304421	4	2775	3278	-1	C	K00331	NADH-quinone oxidoreductase subunit B [EC:7.1.1.2]	NADH-DH	NADH ubiquinone oxidoreductase, 20 Kd subunit [PF01058.22]	0
MAG_60_Thermoanaerobaculia_1_contig_812_14	2131	MAG_60_Thermoanaerobaculia_1_contig_173726_12	MAG_60_Thermoanaerobaculia_1	contig_173726	12	9247	10578	1	C	K03885	NADH dehydrogenase [EC:1.6.99.3]	NADH-DH	Pyridine nucleotide-disulphide oxidoreductase [PF07992.14]; Pyridine nucleotide-disulphide oxidoreductase [PF00070.27]	0
MAG_60_Thermoanaerobaculia_1_contig_1863_1	317	MAG_60_Thermoanaerobaculia_1_contig_24712_11	MAG_60_Thermoanaerobaculia_1	contig_24712	11	8432	9778	-1	C	K03885	NADH dehydrogenase [EC:1.6.99.3]	NADH-DH	Pyridine nucleotide-disulphide oxidoreductase [PF07992.14]; Pyridine nucleotide-disulphide oxidoreductase [PF00070.27]	0
MAG_60_Thermoanaerobaculia_1_contig_1863_2	513	MAG_60_Thermoanaerobaculia_1_contig_37265_1	MAG_60_Thermoanaerobaculia_1	contig_37265	1	2	1309	1	C	K00335	NADH-quinone oxidoreductase subunit F [EC:7.1.1.2]	NADH-DH	Respiratory-chain NADH dehydrogenase 51 Kd subunit [PF01512.17]; NADH-ubiquinone oxidoreductase-F iron-sulfur binding region [PF10589.9]; SLBB domain [PF10531.9]	0
MAG_60_Thermoanaerobaculia_1_contig_1863_3	2466	MAG_60_Thermoanaerobaculia_1_contig_205155_1	MAG_60_Thermoanaerobaculia_1	contig_205155	1	118	990	1	C	K03616	Na+-translocating ferredoxin:NAD+ oxidoreductase subunit B [EC:7.2.1.2]	RNF1	Putative Fe-S cluster [PF04060.13]; 4Fe-4S dicluster domain [PF13247.6]; 4Fe-4S dicluster domain [PF13187.6]; 4Fe-4S dicluster domain [PF14697.6]; 4Fe-4S dicluster domain [PF13237.6]; 4Fe-4S dicluster domain [PF13183.6]; 4Fe-4S dicluster domain [PF12838.7]; 4Fe-4S binding domain [PF12837.7]; 4Fe-4S dicluster domain [PF13534.6]	0
MAG_60_Thermoanaerobaculia_1_contig_1863_4	2468	MAG_60_Thermoanaerobaculia_1_contig_205155_3	MAG_60_Thermoanaerobaculia_1	contig_205155	3	6030	7364	1	C	K03615	Na+-translocating ferredoxin:NAD+ oxidoreductase subunit C [EC:7.2.1.2]	RNF1	Respiratory-chain NADH dehydrogenase 51 Kd subunit [PF01512.17]; RnfC Barrel sandwich hybrid domain [PF13375.6]; 4Fe-4S dicluster domain [PF13237.6]; 4Fe-4S dicluster domain [PF13183.6]; 4Fe-4S dicluster domain [PF13534.6]; 4Fe-4S dicluster domain [PF13187.6]; Na(+)-translocating NADH-quinone reductase subunit A (NQRA) [PF05896.11]; 4Fe-4S double cluster binding domain [PF13484.6]; 4Fe-4S diclust…	0
MAG_60_Thermoanaerobaculia_1_contig_1863_5	2469	MAG_60_Thermoanaerobaculia_1_contig_205155_4	MAG_60_Thermoanaerobaculia_1	contig_205155	4	7361	8389	1	C	K03614	Na+-translocating ferredoxin:NAD+ oxidoreductase subunit D [EC:7.2.1.2]	RNF1	NQR2, RnfD, RnfE family [PF03116.15]	0
MAG_60_Thermoanaerobaculia_1_contig_1863_6	2470	MAG_60_Thermoanaerobaculia_1_contig_205155_5	MAG_60_Thermoanaerobaculia_1	contig_205155	5	8386	9087	1	C	K03612	Na+-translocating ferredoxin:NAD+ oxidoreductase subunit G	RNF1	FMN-binding domain [PF04205.14]	0
MAG_60_Thermoanaerobaculia_1_contig_1863_7	2471	MAG_60_Thermoanaerobaculia_1_contig_205155_6	MAG_60_Thermoanaerobaculia_1	contig_205155	6	9084	9704	1	C	K03613	Na+-translocating ferredoxin:NAD+ oxidoreductase subunit E	RNF1	Rnf-Nqr subunit, membrane protein [PF02508.14]	0
MAG_60_Thermoanaerobaculia_1_contig_3054_1	2472	MAG_60_Thermoanaerobaculia_1_contig_205155_7	MAG_60_Thermoanaerobaculia_1	contig_205155	7	9701	10282	1	C	K03617	Na+-translocating ferredoxin:NAD+ oxidoreductase subunit A	RNF1	Rnf-Nqr subunit, membrane protein [PF02508.14]	0
MAG_60_Thermoanaerobaculia_1_contig_3054_2	#N/A	MAG_60_Thermoanaerobaculia_1_contig_323015_1	MAG_60_Thermoanaerobaculia_1	contig_323015	1	1	375	1	E			?		0
MAG_60_Thermoanaerobaculia_1_contig_3091_1	3263	MAG_60_Thermoanaerobaculia_1_contig_323015_2	MAG_60_Thermoanaerobaculia_1	contig_323015	2	372	1700	1	C	K03615	Na+-translocating ferredoxin:NAD+ oxidoreductase subunit C [EC:7.2.1.2]	RNF2	Respiratory-chain NADH dehydrogenase 51 Kd subunit [PF01512.17]; RnfC Barrel sandwich hybrid domain [PF13375.6]; 4Fe-4S dicluster domain [PF13237.6]; 4Fe-4S dicluster domain [PF13183.6]; 4Fe-4S dicluster domain [PF13534.6]; 4Fe-4S dicluster domain [PF13187.6]; 4Fe-4S dicluster domain [PF12838.7]; Na(+)-translocating NADH-quinone reductase subunit A (NQRA) [PF05896.11]; 4Fe-4S dicluster domain [PF…	0
MAG_60_Thermoanaerobaculia_1_contig_3091_2	3264	MAG_60_Thermoanaerobaculia_1_contig_323015_3	MAG_60_Thermoanaerobaculia_1	contig_323015	3	1697	2713	1	C	K03614	Na+-translocating ferredoxin:NAD+ oxidoreductase subunit D [EC:7.2.1.2]	RNF2	NQR2, RnfD, RnfE family [PF03116.15]	0
MAG_60_Thermoanaerobaculia_1_contig_3091_3	3265	MAG_60_Thermoanaerobaculia_1_contig_323015_4	MAG_60_Thermoanaerobaculia_1	contig_323015	4	2710	3426	1	C	K03612	Na+-translocating ferredoxin:NAD+ oxidoreductase subunit G	RNF2	FMN-binding domain [PF04205.14]	0
MAG_60_Thermoanaerobaculia_1_contig_3091_4	3266	MAG_60_Thermoanaerobaculia_1_contig_323015_5	MAG_60_Thermoanaerobaculia_1	contig_323015	5	3423	4076	1	C	K03613	Na+-translocating ferredoxin:NAD+ oxidoreductase subunit E	RNF2	Rnf-Nqr subunit, membrane protein [PF02508.14]	0
MAG_60_Thermoanaerobaculia_1_contig_3091_5	3267	MAG_60_Thermoanaerobaculia_1_contig_323015_6	MAG_60_Thermoanaerobaculia_1	contig_323015	6	4073	4654	1	C	K03617	Na+-translocating ferredoxin:NAD+ oxidoreductase subunit A	RNF2	Rnf-Nqr subunit, membrane protein [PF02508.14]	0
MAG_60_Thermoanaerobaculia_1_contig_3535_1	3268	MAG_60_Thermoanaerobaculia_1_contig_323015_7	MAG_60_Thermoanaerobaculia_1	contig_323015	7	4657	4827	1	E			?		0
MAG_60_Thermoanaerobaculia_1_contig_3535_2	2	MAG_60_Thermoanaerobaculia_1_contig_812_1	MAG_60_Thermoanaerobaculia_1	contig_812	1	193	897	1	C	K00241	succinate dehydrogenase / fumarate reductase, cytochrome b subunit	SDH	Succinate dehydrogenase/Fumarate reductase transmembrane subunit [PF01127.22]	0
MAG_60_Thermoanaerobaculia_1_contig_3535_3	3	MAG_60_Thermoanaerobaculia_1_contig_812_2	MAG_60_Thermoanaerobaculia_1	contig_812	2	897	2810	1	C	K00239	succinate dehydrogenase / fumarate reductase, flavoprotein subunit [EC:1.3.5.1 1.3.5.4]	SDH	FAD binding domain [PF00890.24]; Fumarate reductase flavoprotein C-term [PF02910.20]	0
MAG_60_Thermoanaerobaculia_1_contig_3535_4	4	MAG_60_Thermoanaerobaculia_1_contig_812_3	MAG_60_Thermoanaerobaculia_1	contig_812	3	2810	3586	1	C	K00240	succinate dehydrogenase / fumarate reductase, iron-sulfur subunit [EC:1.3.5.1 1.3.5.4]	SDH	2Fe-2S iron-sulfur cluster binding domain [PF13085.6]; 4Fe-4S dicluster domain [PF13183.6]; 4Fe-4S dicluster domain [PF13237.6]; 4Fe-4S dicluster domain [PF13534.6]; 4Fe-4S dicluster domain [PF13187.6]; 4Fe-4S dicluster domain [PF12838.7]; 4Fe-4S dicluster domain [PF14697.6]	0
MAG_60_Thermoanaerobaculia_1_contig_3535_5	1843	MAG_60_Thermoanaerobaculia_1_contig_147675_4	MAG_60_Thermoanaerobaculia_1	contig_147675	4	4942	5487	1	D			Rieske bc1 (petA)?	Rieske [2Fe-2S] domain [PF00355.26]; Rieske-like [2Fe-2S] domain [PF13806.6]	0
MAG_60_Thermoanaerobaculia_1_contig_3535_6	188	MAG_60_Thermoanaerobaculia_1_contig_15958_1	MAG_60_Thermoanaerobaculia_1	contig_15958	1	3	1664	-1	D			Rieske bc1 (petB?)	Cytochrome b/b6/petB [PF00033.19]; 4Fe-4S dicluster domain [PF14697.6]; 4Fe-4S dicluster domain [PF12838.7]; 4Fe-4S dicluster domain [PF13187.6]; Methyl-viologen-reducing hydrogenase, delta subunit [PF02662.16]; 4Fe-4S dicluster domain [PF13237.6]; Cytochrome b(N-terminal)/b6/petB [PF13631.6]; 4Fe-4S dicluster domain [PF13534.6]; 4Fe-4S dicluster domain [PF13247.6]	0
MAG_60_Thermoanaerobaculia_1_contig_3535_7	1332	MAG_60_Thermoanaerobaculia_1_contig_96240_11	MAG_60_Thermoanaerobaculia_1	contig_96240	11	8063	8674	-1	D			Rieske bc1 (petC?)	Cytochrome C oxidase, cbb3-type, subunit III [PF13442.6]	1
MAG_60_Thermoanaerobaculia_1_contig_3535_8	2362	MAG_60_Thermoanaerobaculia_1_contig_196079_3	MAG_60_Thermoanaerobaculia_1	contig_196079	3	1077	2528	-1	E			catG		0
MAG_60_Thermoanaerobaculia_1_contig_3535_9	2117	MAG_60_Thermoanaerobaculia_1_contig_172062_9	MAG_60_Thermoanaerobaculia_1	contig_172062	9	8275	8925	1	D			actA	Cytochrome c7 and related cytochrome c [PF14522.6]; Class III cytochrome C family [PF02085.16]; Cytochrome c3 [PF14537.6]; Cytochrome c552 [PF02335.15]	5
MAG_60_Thermoanaerobaculia_1_contig_3535_10	2382	MAG_60_Thermoanaerobaculia_1_contig_197073_18	MAG_60_Thermoanaerobaculia_1	contig_197073	18	14745	15632	-1	C	K07152	protein SCO1	sco	SCO1/SenC [PF02630.14]	0
MAG_60_Thermoanaerobaculia_1_contig_3535_11	2383	MAG_60_Thermoanaerobaculia_1_contig_197073_19	MAG_60_Thermoanaerobaculia_1	contig_197073	19	15629	16063	-1	E			actG		0
MAG_60_Thermoanaerobaculia_1_contig_3535_12	2384	MAG_60_Thermoanaerobaculia_1_contig_197073_20	MAG_60_Thermoanaerobaculia_1	contig_197073	20	16056	17252	-1	E			actF		0
MAG_60_Thermoanaerobaculia_1_contig_3535_13	2385	MAG_60_Thermoanaerobaculia_1_contig_197073_21	MAG_60_Thermoanaerobaculia_1	contig_197073	21	17274	17894	-1	D			actE	Cytochrome C oxidase, cbb3-type, subunit III [PF13442.6]; Cytochrome c [PF00034.21]	1
MAG_60_Thermoanaerobaculia_1_contig_3535_14	2386	MAG_60_Thermoanaerobaculia_1_contig_197073_22	MAG_60_Thermoanaerobaculia_1	contig_197073	22	17884	18438	-1	D			actD	Protein of unknown function (DUF3341) [PF11821.8]	0
MAG_60_Thermoanaerobaculia_1_contig_3535_15	2387	MAG_60_Thermoanaerobaculia_1_contig_197073_23	MAG_60_Thermoanaerobaculia_1	contig_197073	23	18440	19834	-1	D			actC	Polysulphide reductase, NrfD [PF03916.14]	0
MAG_60_Thermoanaerobaculia_1_contig_3535_16	2388	MAG_60_Thermoanaerobaculia_1_contig_197073_24	MAG_60_Thermoanaerobaculia_1	contig_197073	24	19831	22086	-1	D			actB	4Fe-4S dicluster domain [PF13247.6]	0
MAG_60_Thermoanaerobaculia_1_contig_3535_17	2378	MAG_60_Thermoanaerobaculia_1_contig_197073_14	MAG_60_Thermoanaerobaculia_1	contig_197073	14	11119	11442	-1	C	K02277	cytochrome c oxidase subunit IV [EC:7.1.1.9]	catF	Prokaryotic Cytochrome C oxidase subunit IV [PF03626.14]	0
MAG_60_Thermoanaerobaculia_1_contig_3535_18	2379	MAG_60_Thermoanaerobaculia_1_contig_197073_15	MAG_60_Thermoanaerobaculia_1	contig_197073	15	11459	12106	-1	C	K02276	cytochrome c oxidase subunit III [EC:7.1.1.9]	catE	Cytochrome c oxidase subunit III [PF00510.18]	0
MAG_60_Thermoanaerobaculia_1_contig_4659_1	2380	MAG_60_Thermoanaerobaculia_1_contig_197073_16	MAG_60_Thermoanaerobaculia_1	contig_197073	16	12122	13762	-1	D			catD	Cytochrome C and Quinol oxidase polypeptide I [PF00115.20]	0
MAG_60_Thermoanaerobaculia_1_contig_4659_2	2381	MAG_60_Thermoanaerobaculia_1_contig_197073_17	MAG_60_Thermoanaerobaculia_1	contig_197073	17	13759	14742	-1	C	K02275	cytochrome c oxidase subunit II [EC:7.1.1.9]	catC	Cytochrome C oxidase subunit II, periplasmic domain [PF00116.20]; Cytochrome C oxidase subunit II, transmembrane domain [PF02790.15]; Cupredoxin-like domain [PF13473.6]; Cytochrome C oxidase, cbb3-type, subunit III [PF13442.6]	1
MAG_60_Thermoanaerobaculia_1_contig_4659_3	430	MAG_60_Thermoanaerobaculia_1_contig_30568_8	MAG_60_Thermoanaerobaculia_1	contig_30568	8	10442	11488	-1	C	K00426	cytochrome bd ubiquinol oxidase subunit II [EC:7.1.1.7]	cydB	Cytochrome bd terminal oxidase subunit II [PF02322.15]	0
MAG_60_Thermoanaerobaculia_1_contig_4659_4	431	MAG_60_Thermoanaerobaculia_1_contig_30568_9	MAG_60_Thermoanaerobaculia_1	contig_30568	9	11499	12848	-1	C	K00425	cytochrome bd ubiquinol oxidase subunit I [EC:7.1.1.7]	cydA	Cytochrome bd terminal oxidase subunit I [PF01654.17]	0
MAG_60_Thermoanaerobaculia_1_contig_4659_5	2423	MAG_60_Thermoanaerobaculia_1_contig_201536_6	MAG_60_Thermoanaerobaculia_1	contig_201536	6	5331	6059	-1	C	K00374	nitrate reductase gamma subunit [EC:1.7.5.1 1.7.99.-]	narI	Nitrate reductase gamma subunit [PF02665.14]	0
MAG_60_Thermoanaerobaculia_1_contig_4659_6	2424	MAG_60_Thermoanaerobaculia_1_contig_201536_7	MAG_60_Thermoanaerobaculia_1	contig_201536	7	6056	6787	-1	C	K00373	nitrate reductase molybdenum cofactor assembly chaperone NarJ/NarW	narJ	Nitrate reductase delta subunit [PF02613.15]	0
MAG_60_Thermoanaerobaculia_1_contig_4659_7	2425	MAG_60_Thermoanaerobaculia_1_contig_201536_8	MAG_60_Thermoanaerobaculia_1	contig_201536	8	6787	8340	-1	C	K00371	nitrate reductase / nitrite oxidoreductase, beta subunit [EC:1.7.5.1 1.7.99.-]	narH	4Fe-4S dicluster domain [PF13247.6]; Respiratory nitrate reductase beta C-terminal [PF14711.6]	1
MAG_60_Thermoanaerobaculia_1_contig_4659_8	2426	MAG_60_Thermoanaerobaculia_1_contig_201536_9	MAG_60_Thermoanaerobaculia_1	contig_201536	9	8377	11994	-1	C	K00370	nitrate reductase / nitrite oxidoreductase, alpha subunit [EC:1.7.5.1 1.7.99.-]	narG	Molybdopterin oxidoreductase [PF00384.22]; Molydopterin dinucleotide binding domain [PF01568.21]	0
MAG_60_Thermoanaerobaculia_1_contig_4659_9	3018	MAG_60_Thermoanaerobaculia_1_contig_281345_4	MAG_60_Thermoanaerobaculia_1	contig_281345	4	1694	3652	1	C	K00376	nitrous-oxide reductase [EC:1.7.2.4]	nosZ	Nitrous oxide reductase propeller repeat [PF18764.1]; Cupredoxin-like domain [PF13473.6]; Cytochrome C oxidase subunit II, periplasmic domain [PF00116.20]	0
MAG_60_Thermoanaerobaculia_1_contig_4659_10	2664	MAG_60_Thermoanaerobaculia_1_contig_233143_2	MAG_60_Thermoanaerobaculia_1	contig_233143	2	399	857	1	C	K15876	cytochrome c nitrite reductase small subunit	nrfH	NapC/NirT cytochrome c family, N-terminal region [PF03264.14]; Cytochrome c7 and related cytochrome c [PF14522.6]; Cytochrome c554 and c-prime [PF13435.6]	4
MAG_60_Thermoanaerobaculia_1_contig_4659_11	2665	MAG_60_Thermoanaerobaculia_1_contig_233143_3	MAG_60_Thermoanaerobaculia_1	contig_233143	3	870	2348	1	C	K03385	nitrite reductase (cytochrome c-552) [EC:1.7.2.2]	nrfA	Cytochrome c552 [PF02335.15]	5
MAG_60_Thermoanaerobaculia_1_contig_4659_12	3039	MAG_60_Thermoanaerobaculia_1_contig_284366_2	MAG_60_Thermoanaerobaculia_1	contig_284366	2	509	2206	-1	C	K06281	HybC hydrogenase large subunit [EC:1.12.99.6]	Hyd2	Nickel-dependent hydrogenase [PF00374.19]; NADH ubiquinone oxidoreductase, 20 Kd subunit [PF01058.22]	0
MAG_60_Thermoanaerobaculia_1_contig_4659_15	3040	MAG_60_Thermoanaerobaculia_1_contig_284366_3	MAG_60_Thermoanaerobaculia_1	contig_284366	3	2218	3396	-1	D		HybB hydrogenase 2 membrane subunit	Hyd2	Polysulphide reductase, NrfD [PF03916.14]	0
MAG_60_Thermoanaerobaculia_1_contig_4659_16	3041	MAG_60_Thermoanaerobaculia_1_contig_284366_4	MAG_60_Thermoanaerobaculia_1	contig_284366	4	3393	4328	-1	C	K00124	HybA formate dehydrogenase iron-sulfur subunit / Hydrogenase-2 operon protein HybA precursor	Hyd2	4Fe-4S dicluster domain [PF13247.6]; 4Fe-4S dicluster domain [PF13187.6]	0
MAG_60_Thermoanaerobaculia_1_contig_4659_17	3042	MAG_60_Thermoanaerobaculia_1_contig_284366_5	MAG_60_Thermoanaerobaculia_1	contig_284366	5	4333	5469	-1	D		HybO hydrogenase 2 small subunit	Hyd2	NiFe/NiFeSe hydrogenase small subunit C-terminal [PF14720.6]; NADH ubiquinone oxidoreductase, 20 Kd subunit [PF01058.22]	0
MAG_60_Thermoanaerobaculia_1_contig_4659_18	3043	MAG_60_Thermoanaerobaculia_1_contig_284366_6	MAG_60_Thermoanaerobaculia_1	contig_284366	6	5657	5998	1	C	K04651	hydrogenase nickel incorporation protein HypA/HybF	HypA	Hydrogenase/urease nickel incorporation, metallochaperone, hypA [PF01155.19]	0
MAG_60_Thermoanaerobaculia_1_contig_4659_19	3044	MAG_60_Thermoanaerobaculia_1_contig_284366_7	MAG_60_Thermoanaerobaculia_1	contig_284366	7	5998	6714	1	C	K04652	hydrogenase nickel incorporation protein HypB	hypB	CobW/HypB/UreG, nucleotide-binding domain [PF02492.19]	0
MAG_60_Thermoanaerobaculia_1_contig_5691_1	3088	MAG_60_Thermoanaerobaculia_1_contig_293672_2	MAG_60_Thermoanaerobaculia_1	contig_293672	2	210	497	1	C	K04653	hydrogenase expression/formation protein HypC	HypC	HupF/HypC family [PF01455.18]	0
MAG_60_Thermoanaerobaculia_1_contig_5691_2	3089	MAG_60_Thermoanaerobaculia_1_contig_293672_3	MAG_60_Thermoanaerobaculia_1	contig_293672	3	502	1587	1	C	K04654	hydrogenase expression/formation protein HypD	HypD	Hydrogenase formation hypA family [PF01924.16]	0
MAG_60_Thermoanaerobaculia_1_contig_5691_3	3090	MAG_60_Thermoanaerobaculia_1_contig_293672_4	MAG_60_Thermoanaerobaculia_1	contig_293672	4	1587	2654	1	C	K04655	hydrogenase expression/formation protein HypE	HypE	AIR synthase related protein, C-terminal domain [PF02769.22]; AIR synthase related protein, N-terminal domain [PF00586.24]	0
MAG_60_Thermoanaerobaculia_1_contig_8457_1	520	MAG_60_Thermoanaerobaculia_1_contig_37265_8	MAG_60_Thermoanaerobaculia_1	contig_37265	8	12413	12961	-1	C	K04065	hyperosmotically inducible periplasmic protein	osmY	BON domain [PF04972.17]	0
MAG_60_Thermoanaerobaculia_1_contig_8457_2	942	MAG_60_Thermoanaerobaculia_1_contig_70528_1	MAG_60_Thermoanaerobaculia_1	contig_70528	1	1	774	-1	C	K04656	hydrogenase maturation protein HypF	HypF	Acylphosphatase [PF00708.18]; HypF finger [PF07503.12]; Telomere recombination [PF01300.18]	0
MAG_60_Thermoanaerobaculia_1_contig_8457_3	943	MAG_60_Thermoanaerobaculia_1_contig_70528_2	MAG_60_Thermoanaerobaculia_1	contig_70528	2	855	2213	1	C	K04656	hydrogenase maturation protein HypF	HypF	HypF Kae1-like domain [PF17788.1]; Telomere recombination [PF01300.18]	0
MAG_60_Thermoanaerobaculia_1_contig_8457_4	3038	MAG_60_Thermoanaerobaculia_1_contig_284366_1	MAG_60_Thermoanaerobaculia_1	contig_284366	1	1	504	-1	C	K03605	hydrogenase maturation protease [EC:3.4.23.-]	hybD	Hydrogenase maturation protease [PF01750.18]	0
MAG_60_Thermoanaerobaculia_1_contig_8457_5	2877	MAG_60_Thermoanaerobaculia_1_contig_262606_5	MAG_60_Thermoanaerobaculia_1	contig_262606	5	3785	5725	-1	D			ETManammox	Prokaryotic cytochrome b561 [PF01292.20]; Cytochrome c3 [PF14537.6]; Cytochrome c7 and related cytochrome c [PF14522.6]; NapC/NirT cytochrome c family, N-terminal region [PF03264.14]; Seven times multi-haem cytochrome CxxCH [PF13447.6]	11
MAG_60_Thermoanaerobaculia_1_contig_8457_6	2878	MAG_60_Thermoanaerobaculia_1_contig_262606_6	MAG_60_Thermoanaerobaculia_1	contig_262606	6	5780	8737	-1	D			ETManammox	Cytochrome c3 [PF14537.6]; Cytochrome c554 and c-prime [PF13435.6]; Prokaryotic cytochrome b561 [PF01292.20]; Cytochrome c7 and related cytochrome c [PF14522.6]; Class III cytochrome C family [PF02085.16]	21
MAG_60_Thermoanaerobaculia_1_contig_8457_7	2879	MAG_60_Thermoanaerobaculia_1_contig_262606_7	MAG_60_Thermoanaerobaculia_1	contig_262606	7	8749	10143	-1	D			ETManammox?	NapC/NirT cytochrome c family, N-terminal region [PF03264.14]	5
MAG_60_Thermoanaerobaculia_1_contig_8457_8	2188	MAG_60_Thermoanaerobaculia_1_contig_176812_9	MAG_60_Thermoanaerobaculia_1	contig_176812	9	10671	11192	1	D		multiheme cytochrome	ETM cyt C	Class III cytochrome C family [PF02085.16]; Cytochrome c7 and related cytochrome c [PF14522.6]; Cytochrome c3 [PF14537.6]	5
MAG_60_Thermoanaerobaculia_1_contig_8457_9	2189	MAG_60_Thermoanaerobaculia_1_contig_176812_10	MAG_60_Thermoanaerobaculia_1	contig_176812	10	11211	12071	1	C	K00124	formate dehydrogenase iron-sulfur subunit	ETM FeS	4Fe-4S dicluster domain [PF13247.6]; 4Fe-4S dicluster domain [PF13187.6]; 4Fe-4S dicluster domain [PF12838.7]; 4Fe-4S dicluster domain [PF13237.6]	1
MAG_60_Thermoanaerobaculia_1_contig_8457_10	2190	MAG_60_Thermoanaerobaculia_1_contig_176812_11	MAG_60_Thermoanaerobaculia_1	contig_176812	11	12068	13321	1	D		transmembrane / cytochrome b subunit	ETM transm	Polysulphide reductase, NrfD [PF03916.14]	0
MAG_60_Thermoanaerobaculia_1_contig_8457_11	2166	MAG_60_Thermoanaerobaculia_1_contig_175476_11	MAG_60_Thermoanaerobaculia_1	contig_175476	11	8988	9848	1	C	K02108	F-type H+-transporting ATPase subunit a	ATPase	ATP synthase A chain [PF00119.20]	0
MAG_60_Thermoanaerobaculia_1_contig_8457_12	2167	MAG_60_Thermoanaerobaculia_1_contig_175476_12	MAG_60_Thermoanaerobaculia_1	contig_175476	12	9883	10227	1	C	K02110	F-type H+-transporting ATPase subunit c	ATPase	ATP synthase subunit C [PF00137.21]	0
MAG_60_Thermoanaerobaculia_1_contig_8465_1	2168	MAG_60_Thermoanaerobaculia_1_contig_175476_13	MAG_60_Thermoanaerobaculia_1	contig_175476	13	10314	10895	1	C	K02109	F-type H+-transporting ATPase subunit b	ATPase	ATP synthase B/B' CF(0) [PF00430.18]	0
MAG_60_Thermoanaerobaculia_1_contig_8465_2	2169	MAG_60_Thermoanaerobaculia_1_contig_175476_14	MAG_60_Thermoanaerobaculia_1	contig_175476	14	10898	11500	1	C	K02113	F-type H+-transporting ATPase subunit delta	ATPase	ATP synthase delta (OSCP) subunit [PF00213.18]	0
MAG_60_Thermoanaerobaculia_1_contig_8465_3	2170	MAG_60_Thermoanaerobaculia_1_contig_175476_15	MAG_60_Thermoanaerobaculia_1	contig_175476	15	11497	13236	1	C	K02111	F-type H+/Na+-transporting ATPase subunit alpha [EC:7.1.2.2 7.2.2.1]	ATPase	ATP synthase alpha/beta family, nucleotide-binding domain [PF00006.25]; ATP synthase alpha/beta chain, C terminal domain [PF00306.27]; ATP synthase alpha/beta family, beta-barrel domain [PF02874.23]	0
MAG_60_Thermoanaerobaculia_1_contig_8465_4	2171	MAG_60_Thermoanaerobaculia_1_contig_175476_16	MAG_60_Thermoanaerobaculia_1	contig_175476	16	13256	14128	1	C	K02115	F-type H+-transporting ATPase subunit gamma	ATPase	ATP synthase [PF00231.19]	0
MAG_60_Thermoanaerobaculia_1_contig_8465_5	2172	MAG_60_Thermoanaerobaculia_1_contig_175476_17	MAG_60_Thermoanaerobaculia_1	contig_175476	17	14140	15597	1	C	K02112	F-type H+/Na+-transporting ATPase subunit beta [EC:7.1.2.2 7.2.2.1]	ATPase	ATP synthase alpha/beta family, nucleotide-binding domain [PF00006.25]; ATP synthase alpha/beta family, beta-barrel domain [PF02874.23]; T3SS EscN ATPase C-terminal domain [PF18269.1]	0
MAG_60_Thermoanaerobaculia_1_contig_8465_6	2173	MAG_60_Thermoanaerobaculia_1_contig_175476_18	MAG_60_Thermoanaerobaculia_1	contig_175476	18	15602	16003	1	C	K02114	F-type H+-transporting ATPase subunit epsilon	ATPase	ATP synthase, Delta/Epsilon chain, beta-sandwich domain [PF02823.16]	0
MAG_60_Thermoanaerobaculia_1_contig_8465_7	#N/A
MAG_60_Thermoanaerobaculia_1_contig_8465_8	#N/A
MAG_60_Thermoanaerobaculia_1_contig_9216_2	#N/A
MAG_60_Thermoanaerobaculia_1_contig_9216_3	#N/A
MAG_60_Thermoanaerobaculia_1_contig_9284_2	#N/A
MAG_60_Thermoanaerobaculia_1_contig_9284_3	#N/A
MAG_60_Thermoanaerobaculia_1_contig_9284_4	#N/A
MAG_60_Thermoanaerobaculia_1_contig_9284_5	#N/A
MAG_60_Thermoanaerobaculia_1_contig_9284_6	#N/A
MAG_60_Thermoanaerobaculia_1_contig_9284_7	#N/A
MAG_60_Thermoanaerobaculia_1_contig_9284_8	#N/A
MAG_60_Thermoanaerobaculia_1_contig_9284_9	#N/A
MAG_60_Thermoanaerobaculia_1_contig_9284_10	#N/A
MAG_60_Thermoanaerobaculia_1_contig_9284_11	#N/A
MAG_60_Thermoanaerobaculia_1_contig_9284_12	#N/A
MAG_60_Thermoanaerobaculia_1_contig_9284_13	#N/A
MAG_60_Thermoanaerobaculia_1_contig_9284_14	#N/A
MAG_60_Thermoanaerobaculia_1_contig_9284_15	#N/A
MAG_60_Thermoanaerobaculia_1_contig_9284_16	#N/A
MAG_60_Thermoanaerobaculia_1_contig_9284_17	#N/A
MAG_60_Thermoanaerobaculia_1_contig_9284_18	#N/A
MAG_60_Thermoanaerobaculia_1_contig_9551_1	#N/A
MAG_60_Thermoanaerobaculia_1_contig_9551_2	#N/A
MAG_60_Thermoanaerobaculia_1_contig_9551_3	#N/A
MAG_60_Thermoanaerobaculia_1_contig_9551_4	#N/A
MAG_60_Thermoanaerobaculia_1_contig_9551_5	#N/A
MAG_60_Thermoanaerobaculia_1_contig_9551_6	#N/A
MAG_60_Thermoanaerobaculia_1_contig_9551_7	#N/A
MAG_60_Thermoanaerobaculia_1_contig_9551_8	#N/A
MAG_60_Thermoanaerobaculia_1_contig_9551_9	#N/A
MAG_60_Thermoanaerobaculia_1_contig_9974_2	#N/A
MAG_60_Thermoanaerobaculia_1_contig_9974_3	#N/A
MAG_60_Thermoanaerobaculia_1_contig_9974_4	#N/A
MAG_60_Thermoanaerobaculia_1_contig_9974_5	#N/A
MAG_60_Thermoanaerobaculia_1_contig_9974_6	#N/A
MAG_60_Thermoanaerobaculia_1_contig_9974_7	#N/A
MAG_60_Thermoanaerobaculia_1_contig_9974_8	#N/A
MAG_60_Thermoanaerobaculia_1_contig_9974_9	#N/A
MAG_60_Thermoanaerobaculia_1_contig_9974_10	#N/A
MAG_60_Thermoanaerobaculia_1_contig_9974_11	#N/A
MAG_60_Thermoanaerobaculia_1_contig_9974_12	#N/A
MAG_60_Thermoanaerobaculia_1_contig_9974_13	#N/A
MAG_60_Thermoanaerobaculia_1_contig_9974_14	#N/A
MAG_60_Thermoanaerobaculia_1_contig_9974_15	#N/A
MAG_60_Thermoanaerobaculia_1_contig_9974_16	#N/A
MAG_60_Thermoanaerobaculia_1_contig_9974_17	#N/A
MAG_60_Thermoanaerobaculia_1_contig_9974_18	#N/A
MAG_60_Thermoanaerobaculia_1_contig_9974_19	#N/A
MAG_60_Thermoanaerobaculia_1_contig_9974_20	#N/A
MAG_60_Thermoanaerobaculia_1_contig_11441_2	#N/A
MAG_60_Thermoanaerobaculia_1_contig_11441_3	#N/A
MAG_60_Thermoanaerobaculia_1_contig_11441_4	#N/A
MAG_60_Thermoanaerobaculia_1_contig_11441_5	#N/A
MAG_60_Thermoanaerobaculia_1_contig_11441_6	#N/A
MAG_60_Thermoanaerobaculia_1_contig_11441_7	#N/A
MAG_60_Thermoanaerobaculia_1_contig_11441_8	#N/A
MAG_60_Thermoanaerobaculia_1_contig_11441_9	#N/A
MAG_60_Thermoanaerobaculia_1_contig_11679_1	#N/A
MAG_60_Thermoanaerobaculia_1_contig_11679_2	#N/A
MAG_60_Thermoanaerobaculia_1_contig_11679_3	#N/A
MAG_60_Thermoanaerobaculia_1_contig_11679_4	#N/A
MAG_60_Thermoanaerobaculia_1_contig_11679_5	#N/A
MAG_60_Thermoanaerobaculia_1_contig_11679_7	#N/A
MAG_60_Thermoanaerobaculia_1_contig_11679_8	#N/A
MAG_60_Thermoanaerobaculia_1_contig_11679_9	#N/A
MAG_60_Thermoanaerobaculia_1_contig_11679_10	#N/A
MAG_60_Thermoanaerobaculia_1_contig_11679_11	#N/A
MAG_60_Thermoanaerobaculia_1_contig_11679_12	#N/A
MAG_60_Thermoanaerobaculia_1_contig_11679_13	#N/A
MAG_60_Thermoanaerobaculia_1_contig_11679_14	#N/A
MAG_60_Thermoanaerobaculia_1_contig_11748_1	#N/A
MAG_60_Thermoanaerobaculia_1_contig_11748_2	#N/A
MAG_60_Thermoanaerobaculia_1_contig_11748_3	#N/A
MAG_60_Thermoanaerobaculia_1_contig_13033_1	#N/A
MAG_60_Thermoanaerobaculia_1_contig_13033_2	#N/A
MAG_60_Thermoanaerobaculia_1_contig_13033_3	#N/A
MAG_60_Thermoanaerobaculia_1_contig_13158_2	#N/A
MAG_60_Thermoanaerobaculia_1_contig_13158_3	#N/A
MAG_60_Thermoanaerobaculia_1_contig_13700_1	#N/A
MAG_60_Thermoanaerobaculia_1_contig_13700_2	#N/A
MAG_60_Thermoanaerobaculia_1_contig_13700_3	#N/A
MAG_60_Thermoanaerobaculia_1_contig_13700_4	#N/A
MAG_60_Thermoanaerobaculia_1_contig_13700_5	#N/A
MAG_60_Thermoanaerobaculia_1_contig_13700_6	#N/A
MAG_60_Thermoanaerobaculia_1_contig_13700_7	#N/A
MAG_60_Thermoanaerobaculia_1_contig_13700_8	#N/A
MAG_60_Thermoanaerobaculia_1_contig_13929_1	#N/A
MAG_60_Thermoanaerobaculia_1_contig_13929_2	#N/A
MAG_60_Thermoanaerobaculia_1_contig_15275_1	#N/A
MAG_60_Thermoanaerobaculia_1_contig_15275_2	#N/A
MAG_60_Thermoanaerobaculia_1_contig_15275_3	#N/A
MAG_60_Thermoanaerobaculia_1_contig_15275_4	#N/A
MAG_60_Thermoanaerobaculia_1_contig_15275_5	#N/A
MAG_60_Thermoanaerobaculia_1_contig_15275_6	#N/A
MAG_60_Thermoanaerobaculia_1_contig_15275_7	#N/A
MAG_60_Thermoanaerobaculia_1_contig_15275_8	#N/A
MAG_60_Thermoanaerobaculia_1_contig_15275_9	#N/A
MAG_60_Thermoanaerobaculia_1_contig_15275_10	#N/A
MAG_60_Thermoanaerobaculia_1_contig_15275_11	#N/A
MAG_60_Thermoanaerobaculia_1_contig_15275_12	#N/A
MAG_60_Thermoanaerobaculia_1_contig_15275_13	#N/A
MAG_60_Thermoanaerobaculia_1_contig_15275_14	#N/A
MAG_60_Thermoanaerobaculia_1_contig_15958_1	#N/A
MAG_60_Thermoanaerobaculia_1_contig_17724_1	#N/A
MAG_60_Thermoanaerobaculia_1_contig_17724_2	#N/A
MAG_60_Thermoanaerobaculia_1_contig_17724_3	#N/A
MAG_60_Thermoanaerobaculia_1_contig_17724_4	#N/A
MAG_60_Thermoanaerobaculia_1_contig_17724_5	#N/A
MAG_60_Thermoanaerobaculia_1_contig_19439_1	#N/A
MAG_60_Thermoanaerobaculia_1_contig_19439_2	#N/A
MAG_60_Thermoanaerobaculia_1_contig_19439_3	#N/A
MAG_60_Thermoanaerobaculia_1_contig_19439_4	#N/A
MAG_60_Thermoanaerobaculia_1_contig_19829_1	#N/A
MAG_60_Thermoanaerobaculia_1_contig_19829_2	#N/A
MAG_60_Thermoanaerobaculia_1_contig_19829_3	#N/A
MAG_60_Thermoanaerobaculia_1_contig_19829_4	#N/A
MAG_60_Thermoanaerobaculia_1_contig_19829_5	#N/A
MAG_60_Thermoanaerobaculia_1_contig_19829_6	#N/A
MAG_60_Thermoanaerobaculia_1_contig_19829_7	#N/A
MAG_60_Thermoanaerobaculia_1_contig_19829_8	#N/A
MAG_60_Thermoanaerobaculia_1_contig_19829_9	#N/A
MAG_60_Thermoanaerobaculia_1_contig_19829_11	#N/A
MAG_60_Thermoanaerobaculia_1_contig_19829_12	#N/A
MAG_60_Thermoanaerobaculia_1_contig_19829_13	#N/A
MAG_60_Thermoanaerobaculia_1_contig_19829_14	#N/A
MAG_60_Thermoanaerobaculia_1_contig_19829_15	#N/A
MAG_60_Thermoanaerobaculia_1_contig_19829_16	#N/A
MAG_60_Thermoanaerobaculia_1_contig_19829_17	#N/A
MAG_60_Thermoanaerobaculia_1_contig_19829_18	#N/A
MAG_60_Thermoanaerobaculia_1_contig_19829_19	#N/A
MAG_60_Thermoanaerobaculia_1_contig_19829_20	#N/A
MAG_60_Thermoanaerobaculia_1_contig_19829_21	#N/A
MAG_60_Thermoanaerobaculia_1_contig_19829_22	#N/A
MAG_60_Thermoanaerobaculia_1_contig_19829_23	#N/A
MAG_60_Thermoanaerobaculia_1_contig_19829_24	#N/A
MAG_60_Thermoanaerobaculia_1_contig_19829_25	#N/A
MAG_60_Thermoanaerobaculia_1_contig_19829_26	#N/A
MAG_60_Thermoanaerobaculia_1_contig_19829_27	#N/A
MAG_60_Thermoanaerobaculia_1_contig_19829_28	#N/A
MAG_60_Thermoanaerobaculia_1_contig_19829_29	#N/A
MAG_60_Thermoanaerobaculia_1_contig_19829_30	#N/A
MAG_60_Thermoanaerobaculia_1_contig_19829_31	#N/A
MAG_60_Thermoanaerobaculia_1_contig_19829_32	#N/A
MAG_60_Thermoanaerobaculia_1_contig_19829_33	#N/A
MAG_60_Thermoanaerobaculia_1_contig_20194_1	#N/A
MAG_60_Thermoanaerobaculia_1_contig_20194_2	#N/A
MAG_60_Thermoanaerobaculia_1_contig_20194_3	#N/A
MAG_60_Thermoanaerobaculia_1_contig_20194_4	#N/A
MAG_60_Thermoanaerobaculia_1_contig_20194_5	#N/A
MAG_60_Thermoanaerobaculia_1_contig_20194_6	#N/A
MAG_60_Thermoanaerobaculia_1_contig_20194_7	#N/A
MAG_60_Thermoanaerobaculia_1_contig_20194_8	#N/A
MAG_60_Thermoanaerobaculia_1_contig_20194_9	#N/A
MAG_60_Thermoanaerobaculia_1_contig_21091_1	#N/A
MAG_60_Thermoanaerobaculia_1_contig_21208_1	#N/A
MAG_60_Thermoanaerobaculia_1_contig_21208_2	#N/A
MAG_60_Thermoanaerobaculia_1_contig_21208_3	#N/A
MAG_60_Thermoanaerobaculia_1_contig_21208_4	#N/A
MAG_60_Thermoanaerobaculia_1_contig_21208_5	#N/A
MAG_60_Thermoanaerobaculia_1_contig_21208_6	#N/A
MAG_60_Thermoanaerobaculia_1_contig_21208_7	#N/A
MAG_60_Thermoanaerobaculia_1_contig_22348_2	#N/A
MAG_60_Thermoanaerobaculia_1_contig_22348_3	#N/A
MAG_60_Thermoanaerobaculia_1_contig_22348_4	#N/A
MAG_60_Thermoanaerobaculia_1_contig_22348_5	#N/A
MAG_60_Thermoanaerobaculia_1_contig_22348_6	#N/A
MAG_60_Thermoanaerobaculia_1_contig_22348_7	#N/A
MAG_60_Thermoanaerobaculia_1_contig_22348_8	#N/A
MAG_60_Thermoanaerobaculia_1_contig_22348_9	#N/A
MAG_60_Thermoanaerobaculia_1_contig_22917_2	#N/A
MAG_60_Thermoanaerobaculia_1_contig_22917_3	#N/A
MAG_60_Thermoanaerobaculia_1_contig_22917_4	#N/A
MAG_60_Thermoanaerobaculia_1_contig_22917_5	#N/A
MAG_60_Thermoanaerobaculia_1_contig_22917_6	#N/A
MAG_60_Thermoanaerobaculia_1_contig_22917_7	#N/A
MAG_60_Thermoanaerobaculia_1_contig_22917_8	#N/A
MAG_60_Thermoanaerobaculia_1_contig_22917_9	#N/A
MAG_60_Thermoanaerobaculia_1_contig_22917_10	#N/A
MAG_60_Thermoanaerobaculia_1_contig_22917_11	#N/A
MAG_60_Thermoanaerobaculia_1_contig_22917_12	#N/A
MAG_60_Thermoanaerobaculia_1_contig_22917_13	#N/A
MAG_60_Thermoanaerobaculia_1_contig_22969_1	#N/A
MAG_60_Thermoanaerobaculia_1_contig_22969_2	#N/A
MAG_60_Thermoanaerobaculia_1_contig_22969_3	#N/A
MAG_60_Thermoanaerobaculia_1_contig_22969_4	#N/A
MAG_60_Thermoanaerobaculia_1_contig_23345_1	#N/A
MAG_60_Thermoanaerobaculia_1_contig_23345_2	#N/A
MAG_60_Thermoanaerobaculia_1_contig_23345_3	#N/A
MAG_60_Thermoanaerobaculia_1_contig_23345_4	#N/A
MAG_60_Thermoanaerobaculia_1_contig_23345_5	#N/A
MAG_60_Thermoanaerobaculia_1_contig_23345_6	#N/A
MAG_60_Thermoanaerobaculia_1_contig_23345_7	#N/A
MAG_60_Thermoanaerobaculia_1_contig_23725_1	#N/A
MAG_60_Thermoanaerobaculia_1_contig_23725_2	#N/A
MAG_60_Thermoanaerobaculia_1_contig_23725_3	#N/A
MAG_60_Thermoanaerobaculia_1_contig_23725_4	#N/A
MAG_60_Thermoanaerobaculia_1_contig_23725_5	#N/A
MAG_60_Thermoanaerobaculia_1_contig_24133_1	#N/A
MAG_60_Thermoanaerobaculia_1_contig_24133_2	#N/A
MAG_60_Thermoanaerobaculia_1_contig_24133_3	#N/A
MAG_60_Thermoanaerobaculia_1_contig_24133_4	#N/A
MAG_60_Thermoanaerobaculia_1_contig_24133_5	#N/A
MAG_60_Thermoanaerobaculia_1_contig_24133_6	#N/A
MAG_60_Thermoanaerobaculia_1_contig_24133_7	#N/A
[truncated: 3,099 more rows]

## Sheet: MAG_65T1
MATCH	annotated_gene_ref	TPM_T5_avr	TPM_T5_std	MATCH	Locus	fasta	scaffold	gene_position	start_position	end_position	strandedness	rank	kegg_id	kegg_hit	Prot	pfam_hits	heme_regulatory_motif_count
[truncated: 3,175 more rows]

[truncated: 1 more sheets: MAG_39_Nv]
